# Supplementary material for: Measuring the relationship between body mass index and depression among Saudi adult population: A nationwide cross-sectional study
Source: PLoS One. 2023 Nov 16;18(11):e0293799. doi: 10.1371/journal.pone.0293799 (PMC10653455; doi:10.1371/journal.pone.0293799)
Supplement: S1 Data — (XLSX) [file pone.0293799.s001.xlsx]

## Sheet: ردود النموذج 1
Age	Gender	Marital status	Nationality	Region	Educational level	Occupation	Family income per month	Weight/kg	Hight/cm	BMI	Do you smoke?	Do you have chronic diseases?	Q 1	Q 2	Q 3	Q 4	Q 5	Q 6	Q 7	Q 8	Q 9	Q 10	Q 11	Q 12	Q 13	Q 14	Q 15	Q 16	Q 17	Q 18	Q 19	Q 20	Q 21	Depression score
From 31 to 40.	Female	Married	Saudi	Western Region	Primary school	In the government sector	(5000 - 10,000) riyals	70	156	28.764	No	I don't have any chronic diseases	0	0	0	0	0	0	0	0	0	0	0	0	0	0	0	0	0	0	0	0	0	0
From 31 to 40.	Female	Single	Saudi	Southern Region	High school /Diploma	In the government sector	(5000 - 10,000) riyals	60	158	24.0346	No	I don't have any chronic diseases	0	0	0	0	0	0	0	0	0	0	0	0	0	0	0	0	0	0	0	0	0	0
From 41 to 50.	Female	Divorced	Saudi	Eastern Region	High school /Diploma	In the government sector	(5000 - 10,000) riyals	56	150	24.8889	No	I don't have any chronic diseases	0	0	0	0	0	0	0	0	0	0	0	0	0	0	0	0	0	0	0	0	0	0
From 18 to 30.	Male	Married	Saudi	North Region	High school /Diploma	In the government sector	(5000 - 10,000) riyals	103	170	35.6401	No	I don't have any chronic diseases	0	0	0	0	0	0	0	0	0	0	0	0	0	0	0	0	0	0	0	0	0	0
From 31 to 40.	Male	Single	Saudi	Western Region	High school /Diploma	In the government sector	(5000 - 10,000) riyals	53	166	19.2336	No	I don't have any chronic diseases	0	0	0	0	0	0	0	0	0	0	0	0	0	0	0	0	0	0	0	0	0	0
From 18 to 30.	Male	Married	Saudi	Western Region	High school /Diploma	In the government sector	(5000 - 10,000) riyals	55	169	19.257	Yes	I don't have any chronic diseases	0	0	0	0	0	0	0	0	0	0	0	0	0	0	0	0	0	0	0	0	0	0
From 41 to 50.	Male	Single	Saudi	Central Region	High school /Diploma	In the government sector	(5000 - 10,000) riyals	78	177	24.8971	No	I don't have any chronic diseases	0	0	0	0	0	0	0	0	0	0	0	0	0	0	0	0	0	0	0	0	0	0
From 31 to 40.	Male	Married	Saudi	Central Region	High school /Diploma	In the government sector	(5000 - 10,000) riyals	60	168	21.2585	No	I don't have any chronic diseases	0	0	0	0	0	0	0	0	0	0	0	0	0	0	0	0	0	0	0	0	0	0
From 18 to 30.	Male	Married	Saudi	Central Region	High school /Diploma	In the government sector	(5000 - 10,000) riyals	65	171	22.2291	Yes	I don't have any chronic diseases	0	0	0	0	0	0	0	0	0	0	0	0	0	0	0	0	0	0	0	0	0	0
From 31 to 40.	Male	Married	Saudi	Central Region	High school /Diploma	In the government sector	(5000 - 10,000) riyals	99	174	32.6992	Yes	I don't have any chronic diseases	0	0	0	0	0	0	0	0	0	0	0	0	0	0	0	0	0	0	0	0	0	0
From 41 to 50.	Female	Married	Saudi	Southern Region	University	In the government sector	(5000 - 10,000) riyals	70	157	28.3987	No	I don't have any chronic diseases	0	0	0	0	0	0	0	0	0	0	0	0	0	0	0	0	0	0	0	0	0	0
From 18 to 30.	Male	Single	Saudi	Eastern Region	University	In the government sector	(5000 - 10,000) riyals	105	186	30.3503	No	I don't have any chronic diseases	0	0	0	0	0	0	0	0	0	0	0	0	0	0	0	0	0	0	0	0	0	0
From 18 to 30.	Male	Single	Saudi	Eastern Region	University	In the government sector	(5000 - 10,000) riyals	80	175	26.1224	Yes	I don't have any chronic diseases	0	0	0	0	0	0	0	0	0	0	0	0	0	0	0	0	0	0	0	0	0	0
From 18 to 30.	Female	Married	Saudi	Eastern Region	University	In the government sector	(5000 - 10,000) riyals	60	150	26.6667	No	I don't have any chronic diseases	0	0	0	0	0	0	0	0	0	0	0	0	0	0	0	0	0	0	0	0	0	0
From 31 to 40.	Male	Married	Saudi	North Region	University	In the government sector	(5000 - 10,000) riyals	102	173	34.0807	No	I don't have any chronic diseases	0	0	0	0	0	0	0	0	0	0	0	0	0	0	0	0	0	0	0	0	0	0
From 18 to 30.	Female	Single	Saudi	Western Region	University	In the government sector	(5000 - 10,000) riyals	45	165	16.5289	No	I don't have any chronic diseases	0	0	0	0	0	0	0	0	0	0	0	0	0	0	0	0	0	0	0	0	0	0
From 18 to 30.	Female	Single	Saudi	Western Region	University	In the government sector	(5000 - 10,000) riyals	55	155	22.8928	No	I don't have any chronic diseases	0	0	0	0	0	0	0	0	0	0	0	0	0	0	0	0	0	0	0	0	0	0
From 31 to 40.	Female	Married	Saudi	Western Region	University	In the government sector	(5000 - 10,000) riyals	57	158	22.8329	No	I don't have any chronic diseases	0	0	0	0	0	0	0	0	0	0	0	0	0	0	0	0	0	0	0	0	0	0
From 31 to 40.	Female	Married	Saudi	Western Region	University	In the government sector	(5000 - 10,000) riyals	83	158	33.2479	No	I don't have any chronic diseases	0	0	0	0	0	0	0	0	0	0	0	0	0	0	0	0	0	0	0	0	0	0
From 31 to 40.	Female	Married	Saudi	Western Region	University	In the government sector	(5000 - 10,000) riyals	90	150	40	No	I don't have any chronic diseases	0	0	0	0	0	0	0	0	0	0	0	0	0	0	0	0	0	0	0	0	0	0
From 41 to 50.	Female	Married	Saudi	Western Region	University	In the government sector	(5000 - 10,000) riyals	67	156	27.5312	No	I don't have any chronic diseases	0	0	0	0	0	0	0	0	0	0	0	0	0	0	0	0	0	0	0	0	0	0
From 31 to 40.	Female	Married	Saudi	Western Region	University	In the government sector	(5000 - 10,000) riyals	45	160	17.5781	No	I don't have any chronic diseases	0	0	0	0	0	0	0	0	0	0	0	0	0	0	0	0	0	0	0	0	0	0
From 41 to 50.	Male	Married	Saudi	Western Region	University	In the government sector	(5000 - 10,000) riyals	90	190	24.9307	No	I don't have any chronic diseases	0	0	0	0	0	0	0	0	0	0	0	0	0	0	0	0	0	0	0	0	0	0
From 31 to 40.	Male	Married	Saudi	Western Region	University	In the government sector	(5000 - 10,000) riyals	70	169	24.5089	Yes	I don't have any chronic diseases	0	0	0	0	0	0	0	0	0	0	0	0	0	0	0	0	0	0	0	0	0	0
From 41 to 50.	Male	Married	Saudi	Western Region	University	In the government sector	(5000 - 10,000) riyals	112	175	36.5714	Yes	I don't have any chronic diseases	0	0	0	0	0	0	0	0	0	0	0	0	0	0	0	0	0	0	0	0	0	0
From 18 to 30.	Female	Single	Saudi	Central Region	University	In the government sector	(5000 - 10,000) riyals	47	158	18.8271	No	I don't have any chronic diseases	0	0	0	0	0	0	0	0	0	0	0	0	0	0	0	0	0	0	0	0	0	0
From 18 to 30.	Female	Single	Saudi	Central Region	University	In the government sector	(5000 - 10,000) riyals	38	158	15.2219	No	I don't have any chronic diseases	0	0	0	0	0	0	0	0	0	0	0	0	0	0	0	0	0	0	0	0	0	0
From 18 to 30.	Male	Single	Saudi	Central Region	University	In the government sector	(5000 - 10,000) riyals	70	170	24.2215	No	I don't have any chronic diseases	0	0	0	0	0	0	0	0	0	0	0	0	0	0	0	0	0	0	0	0	0	0
From 41 to 50.	Female	Married	Saudi	Central Region	University	In the government sector	(5000 - 10,000) riyals	90	158	36.0519	No	I don't have any chronic diseases	0	0	0	0	0	0	0	0	0	0	0	0	0	0	0	0	0	0	0	0	0	0
From 18 to 30.	Female	Married	Saudi	Central Region	University	In the government sector	(5000 - 10,000) riyals	73	164	27.1416	No	I don't have any chronic diseases	0	0	0	0	0	0	0	0	0	0	0	0	0	0	0	0	0	0	0	0	0	0
From 18 to 30.	Male	Married	Saudi	Central Region	University	In the government sector	(5000 - 10,000) riyals	60	175	19.5918	No	I don't have any chronic diseases	0	0	0	0	0	0	0	0	0	0	0	0	0	0	0	0	0	0	0	0	0	0
From 31 to 40.	Male	Married	Saudi	Central Region	University	In the government sector	(5000 - 10,000) riyals	70	170	24.2215	No	I don't have any chronic diseases	0	0	0	0	0	0	0	0	0	0	0	0	0	0	0	0	0	0	0	0	0	0
From 18 to 30.	Female	Divorced	Saudi	Central Region	University	In the government sector	(5000 - 10,000) riyals	70	157	28.3987	No	I don't have any chronic diseases	0	0	0	0	0	0	0	0	0	0	0	0	0	0	0	0	0	0	0	0	0	0
From 31 to 40.	Male	Married	Saudi	Southern Region	Postgraduate	In the government sector	(5000 - 10,000) riyals	95	174	31.378	No	I don't have any chronic diseases	0	0	0	0	0	0	0	0	0	0	0	0	0	0	0	0	0	0	0	0	0	0
From 31 to 40.	Male	Married	Saudi	Southern Region	Postgraduate	In the government sector	(5000 - 10,000) riyals	76	167	27.2509	No	I don't have any chronic diseases	0	0	0	0	0	0	0	0	0	0	0	0	0	0	0	0	0	0	0	0	0	0
From 41 to 50.	Female	Married	Saudi	Western Region	Postgraduate	In the government sector	(5000 - 10,000) riyals	58	153	24.7768	No	I don't have any chronic diseases	0	0	0	0	0	0	0	0	0	0	0	0	0	0	0	0	0	0	0	0	0	0
From 41 to 50.	Male	Married	Saudi	Central Region	Middle school	In the government sector	(5000 - 10,000) riyals	100	165	36.7309	No	I don't have any chronic diseases	0	0	0	0	0	0	0	0	0	0	0	0	0	0	0	0	0	0	0	0	0	0
From 18 to 30.	Male	Divorced	Saudi	North Region	High school /Diploma	In the private sector	(5000 - 10,000) riyals	96	187	27.4529	Yes	I don't have any chronic diseases	0	0	0	0	0	0	0	0	0	0	0	0	0	0	0	0	0	0	0	0	0	0
From 31 to 40.	Female	Single	Saudi	Western Region	High school /Diploma	In the private sector	(5000 - 10,000) riyals	47	150	20.8889	No	I don't have any chronic diseases	0	0	0	0	0	0	0	0	0	0	0	0	0	0	0	0	0	0	0	0	0	0
From 18 to 30.	Female	Single	Saudi	Western Region	High school /Diploma	In the private sector	(5000 - 10,000) riyals	50	145	23.7812	No	I don't have any chronic diseases	0	0	0	0	0	0	0	0	0	0	0	0	0	0	0	0	0	0	0	0	0	0
From 18 to 30.	Male	Single	Saudi	Central Region	High school /Diploma	In the private sector	(5000 - 10,000) riyals	71	167	25.4581	No	I don't have any chronic diseases	0	0	0	0	0	0	0	0	0	0	0	0	0	0	0	0	0	0	0	0	0	0
From 18 to 30.	Male	Single	Saudi	Central Region	High school /Diploma	In the private sector	(5000 - 10,000) riyals	80	172	27.0416	Yes	I don't have any chronic diseases	0	0	0	0	0	0	0	0	0	0	0	0	0	0	0	0	0	0	0	0	0	0
From 18 to 30.	Female	Single	Saudi	Southern Region	University	In the private sector	(5000 - 10,000) riyals	52	155	21.6441	No	I don't have any chronic diseases	0	0	0	0	0	0	0	0	0	0	0	0	0	0	0	0	0	0	0	0	0	0
From 18 to 30.	Female	Single	Saudi	Southern Region	University	In the private sector	(5000 - 10,000) riyals	66	156	27.1203	No	I don't have any chronic diseases	0	0	0	0	0	0	0	0	0	0	0	0	0	0	0	0	0	0	0	0	0	0
From 18 to 30.	Female	Married	Saudi	North Region	University	In the private sector	(5000 - 10,000) riyals	62	169	21.7079	No	I don't have any chronic diseases	0	0	0	0	0	0	0	0	0	0	0	0	0	0	0	0	0	0	0	0	0	0
From 18 to 30.	Female	Single	Saudi	Western Region	University	In the private sector	(5000 - 10,000) riyals	33	150	14.6667	No	I don't have any chronic diseases	0	0	0	0	0	0	0	0	0	0	0	0	0	0	0	0	0	0	0	0	0	0
From 31 to 40.	Female	Married	Saudi	Western Region	University	In the private sector	(5000 - 10,000) riyals	50	156	20.5457	No	I don't have any chronic diseases	0	0	0	0	0	0	0	0	0	0	0	0	0	0	0	0	0	0	0	0	0	0
From 18 to 30.	Male	Married	Saudi	Western Region	University	In the private sector	(5000 - 10,000) riyals	83	169	29.0606	ex smoker	I don't have any chronic diseases	0	0	0	0	0	0	0	0	0	0	0	0	0	0	0	0	0	0	0	0	0	0
From 18 to 30.	Female	Single	Saudi	Central Region	University	In the private sector	(5000 - 10,000) riyals	55	160	21.4844	No	I don't have any chronic diseases	0	0	0	0	0	0	0	0	0	0	0	0	0	0	0	0	0	0	0	0	0	0
From 31 to 40.	Female	Widowed	Saudi	Western Region	Postgraduate	In the private sector	(5000 - 10,000) riyals	91	157	36.9183	No	I don't have any chronic diseases	0	0	0	0	0	0	0	0	0	0	0	0	0	0	0	0	0	0	0	0	0	0
From 18 to 30.	Female	Single	Saudi	Western Region	Postgraduate	In the private sector	(5000 - 10,000) riyals	47	155	19.563	No	I don't have any chronic diseases	0	0	0	0	0	0	0	0	0	0	0	0	0	0	0	0	0	0	0	0	0	0
From 31 to 40.	Female	Single	Saudi	Central Region	Postgraduate	In the private sector	(5000 - 10,000) riyals	60	162	22.8624	No	I don't have any chronic diseases	0	0	0	0	0	0	0	0	0	0	0	0	0	0	0	0	0	0	0	0	0	0
From 18 to 30.	Male	Single	Saudi	Southern Region	High school /Diploma	Student	(5000 - 10,000) riyals	68	168	24.093	No	I don't have any chronic diseases	0	0	0	0	0	0	0	0	0	0	0	0	0	0	0	0	0	0	0	0	0	0
From 18 to 30.	Female	Single	Saudi	Eastern Region	High school /Diploma	Student	(5000 - 10,000) riyals	60	150	26.6667	No	I don't have any chronic diseases	0	0	0	0	0	0	0	0	0	0	0	0	0	0	0	0	0	0	0	0	0	0
From 18 to 30.	Female	Single	Saudi	Western Region	High school /Diploma	Student	(5000 - 10,000) riyals	48	154	20.2395	No	I don't have any chronic diseases	0	0	0	0	0	0	0	0	0	0	0	0	0	0	0	0	0	0	0	0	0	0
From 18 to 30.	Male	Single	Saudi	Western Region	High school /Diploma	Student	(5000 - 10,000) riyals	51	168	18.0697	No	I don't have any chronic diseases	0	0	0	0	0	0	0	0	0	0	0	0	0	0	0	0	0	0	0	0	0	0
From 18 to 30.	Male	Single	Saudi	Western Region	High school /Diploma	Student	(5000 - 10,000) riyals	69	162	26.2917	Yes	I don't have any chronic diseases	0	0	0	0	0	0	0	0	0	0	0	0	0	0	0	0	0	0	0	0	0	0
From 18 to 30.	Female	Widowed	Saudi	Central Region	High school /Diploma	Student	(5000 - 10,000) riyals	58	161	22.3757	Yes	I don't have any chronic diseases	0	0	0	0	0	0	0	0	0	0	0	0	0	0	0	0	0	0	0	0	0	0
From 18 to 30.	Female	Single	Saudi	Central Region	High school /Diploma	Student	(5000 - 10,000) riyals	50	163	18.8189	No	I don't have any chronic diseases	0	0	0	0	0	0	0	0	0	0	0	0	0	0	0	0	0	0	0	0	0	0
From 18 to 30.	Female	Single	Saudi	Central Region	High school /Diploma	Student	(5000 - 10,000) riyals	44	156	18.0802	No	I don't have any chronic diseases	0	0	0	0	0	0	0	0	0	0	0	0	0	0	0	0	0	0	0	0	0	0
From 18 to 30.	Male	Single	Saudi	Central Region	High school /Diploma	Student	(5000 - 10,000) riyals	88	171	30.0947	No	I don't have any chronic diseases	0	0	0	0	0	0	0	0	0	0	0	0	0	0	0	0	0	0	0	0	0	0
From 18 to 30.	Male	Single	Saudi	Central Region	High school /Diploma	Student	(5000 - 10,000) riyals	90	175	29.3878	Yes	I don't have any chronic diseases	0	0	0	0	0	0	0	0	0	0	0	0	0	0	0	0	0	0	0	0	0	0
From 18 to 30.	Female	Single	Saudi	Southern Region	University	Student	(5000 - 10,000) riyals	45	154	18.9745	No	I don't have any chronic diseases	0	0	0	0	0	0	0	0	0	0	0	0	0	0	0	0	0	0	0	0	0	0
From 18 to 30.	Female	Single	Saudi	Southern Region	University	Student	(5000 - 10,000) riyals	52	156	21.3675	No	I don't have any chronic diseases	0	0	0	0	0	0	0	0	0	0	0	0	0	0	0	0	0	0	0	0	0	0
From 18 to 30.	Female	Single	Saudi	Southern Region	University	Student	(5000 - 10,000) riyals	41	149	18.4676	No	I don't have any chronic diseases	0	0	0	0	0	0	0	0	0	0	0	0	0	0	0	0	0	0	0	0	0	0
From 18 to 30.	Female	Single	Saudi	Southern Region	University	Student	(5000 - 10,000) riyals	60	171	20.5191	Yes	I don't have any chronic diseases	0	0	0	0	0	0	0	0	0	0	0	0	0	0	0	0	0	0	0	0	0	0
From 18 to 30.	Male	Single	Saudi	Southern Region	University	Student	(5000 - 10,000) riyals	48	165	17.6309	No	I don't have any chronic diseases	0	0	0	0	0	0	0	0	0	0	0	0	0	0	0	0	0	0	0	0	0	0
From 18 to 30.	Female	Married	Saudi	Southern Region	University	Student	(5000 - 10,000) riyals	50	152	21.6413	No	I don't have any chronic diseases	0	0	0	0	0	0	0	0	0	0	0	0	0	0	0	0	0	0	0	0	0	0
From 18 to 30.	Female	Single	Saudi	Eastern Region	University	Student	(5000 - 10,000) riyals	65	170	22.4913	No	I don't have any chronic diseases	0	0	0	0	0	0	0	0	0	0	0	0	0	0	0	0	0	0	0	0	0	0
From 18 to 30.	Female	Single	Saudi	Eastern Region	University	Student	(5000 - 10,000) riyals	45	156	18.4911	No	I don't have any chronic diseases	0	0	0	0	0	0	0	0	0	0	0	0	0	0	0	0	0	0	0	0	0	0
From 18 to 30.	Male	Single	Saudi	North Region	University	Student	(5000 - 10,000) riyals	77	178	24.3025	No	I don't have any chronic diseases	0	0	0	0	0	0	0	0	0	0	0	0	0	0	0	0	0	0	0	0	0	0
From 18 to 30.	Male	Single	Saudi	North Region	University	Student	(5000 - 10,000) riyals	56	170	19.3772	Yes	I don't have any chronic diseases	0	0	0	0	0	0	0	0	0	0	0	0	0	0	0	0	0	0	0	0	0	0
From 18 to 30.	Female	Single	Saudi	Western Region	University	Student	(5000 - 10,000) riyals	42	148	19.1746	No	I don't have any chronic diseases	0	0	0	0	0	0	0	0	0	0	0	0	0	0	0	0	0	0	0	0	0	0
From 18 to 30.	Female	Single	Saudi	Western Region	University	Student	(5000 - 10,000) riyals	46	153	19.6506	No	I don't have any chronic diseases	0	0	0	0	0	0	0	0	0	0	0	0	0	0	0	0	0	0	0	0	0	0
From 18 to 30.	Female	Single	Saudi	Western Region	University	Student	(5000 - 10,000) riyals	55	159	21.7555	No	I don't have any chronic diseases	0	0	0	0	0	0	0	0	0	0	0	0	0	0	0	0	0	0	0	0	0	0
From 18 to 30.	Female	Single	Saudi	Western Region	University	Student	(5000 - 10,000) riyals	56	159	22.151	No	I don't have any chronic diseases	0	0	0	0	0	0	0	0	0	0	0	0	0	0	0	0	0	0	0	0	0	0
From 18 to 30.	Female	Single	Saudi	Western Region	University	Student	(5000 - 10,000) riyals	97	165	35.629	No	I don't have any chronic diseases	0	0	0	0	0	0	0	0	0	0	0	0	0	0	0	0	0	0	0	0	0	0
From 18 to 30.	Female	Single	Saudi	Western Region	University	Student	(5000 - 10,000) riyals	70	162	26.6728	No	I don't have any chronic diseases	0	0	0	0	0	0	0	0	0	0	0	0	0	0	0	0	0	0	0	0	0	0
From 18 to 30.	Female	Single	Saudi	Western Region	University	Student	(5000 - 10,000) riyals	33	152	14.2832	No	I don't have any chronic diseases	0	0	0	0	0	0	0	0	0	0	0	0	0	0	0	0	0	0	0	0	0	0
From 18 to 30.	Female	Single	Saudi	Western Region	University	Student	(5000 - 10,000) riyals	40	160	15.625	No	I don't have any chronic diseases	0	0	0	0	0	0	0	0	0	0	0	0	0	0	0	0	0	0	0	0	0	0
From 18 to 30.	Female	Single	Saudi	Western Region	University	Student	(5000 - 10,000) riyals	41	157	16.6335	No	I don't have any chronic diseases	0	0	0	0	0	0	0	0	0	0	0	0	0	0	0	0	0	0	0	0	0	0
From 18 to 30.	Female	Single	Saudi	Western Region	University	Student	(5000 - 10,000) riyals	43	160	16.7969	No	I don't have any chronic diseases	0	0	0	0	0	0	0	0	0	0	0	0	0	0	0	0	0	0	0	0	0	0
From 18 to 30.	Female	Single	Saudi	Western Region	University	Student	(5000 - 10,000) riyals	40	153	17.0874	No	I don't have any chronic diseases	0	0	0	0	0	0	0	0	0	0	0	0	0	0	0	0	0	0	0	0	0	0
From 18 to 30.	Female	Single	Saudi	Western Region	University	Student	(5000 - 10,000) riyals	50	170	17.301	No	I don't have any chronic diseases	0	0	0	0	0	0	0	0	0	0	0	0	0	0	0	0	0	0	0	0	0	0
From 18 to 30.	Female	Single	Saudi	Western Region	University	Student	(5000 - 10,000) riyals	44	157	17.8506	No	I don't have any chronic diseases	0	0	0	0	0	0	0	0	0	0	0	0	0	0	0	0	0	0	0	0	0	0
From 18 to 30.	Female	Single	Saudi	Western Region	University	Student	(5000 - 10,000) riyals	58	155	24.1415	ex smoker	I don't have any chronic diseases	0	0	0	0	0	0	0	0	0	0	0	0	0	0	0	0	0	0	0	0	0	0
From 18 to 30.	Female	Single	Saudi	Western Region	University	Student	(5000 - 10,000) riyals	50	160	19.5312	Yes	I don't have any chronic diseases	0	0	0	0	0	0	0	0	0	0	0	0	0	0	0	0	0	0	0	0	0	0
From 18 to 30.	Female	Single	Saudi	Western Region	University	Student	(5000 - 10,000) riyals	53	155	22.0604	Yes	I don't have any chronic diseases	0	0	0	0	0	0	0	0	0	0	0	0	0	0	0	0	0	0	0	0	0	0
From 18 to 30.	Male	Single	Saudi	Western Region	University	Student	(5000 - 10,000) riyals	80	170	27.6817	No	I don't have any chronic diseases	0	0	0	0	0	0	0	0	0	0	0	0	0	0	0	0	0	0	0	0	0	0
From 18 to 30.	Female	Married	Saudi	Western Region	University	Student	(5000 - 10,000) riyals	43	153	18.369	No	I don't have any chronic diseases	0	0	0	0	0	0	0	0	0	0	0	0	0	0	0	0	0	0	0	0	0	0
From 18 to 30.	Male	Single	Saudi	Central Region	University	Student	(5000 - 10,000) riyals	74	169	25.9095	Yes	I don't have any chronic diseases	0	0	0	0	0	0	0	0	0	0	0	0	0	0	0	0	0	0	0	0	0	0
From 18 to 30.	Female	Single	Saudi	Western Region	Postgraduate	Student	(5000 - 10,000) riyals	44	160	17.1875	No	I don't have any chronic diseases	0	0	0	0	0	0	0	0	0	0	0	0	0	0	0	0	0	0	0	0	0	0
From 41 to 50.	Female	Married	Saudi	Southern Region	Primary school	Do not work	(5000 - 10,000) riyals	66	160	25.7812	No	I don't have any chronic diseases	0	0	0	0	0	0	0	0	0	0	0	0	0	0	0	0	0	0	0	0	0	0
From 18 to 30.	Female	Married	Saudi	Western Region	Primary school	Do not work	(5000 - 10,000) riyals	50	160	19.5312	No	I don't have any chronic diseases	0	0	0	0	0	0	0	0	0	0	0	0	0	0	0	0	0	0	0	0	0	0
From 18 to 30.	Female	Single	Saudi	Southern Region	High school /Diploma	Do not work	(5000 - 10,000) riyals	48	145	22.83	No	I don't have any chronic diseases	0	0	0	0	0	0	0	0	0	0	0	0	0	0	0	0	0	0	0	0	0	0
From 18 to 30.	Female	Single	Saudi	Southern Region	High school /Diploma	Do not work	(5000 - 10,000) riyals	74	150	32.8889	No	I don't have any chronic diseases	0	0	0	0	0	0	0	0	0	0	0	0	0	0	0	0	0	0	0	0	0	0
From 31 to 40.	Female	Married	Saudi	Southern Region	High school /Diploma	Do not work	(5000 - 10,000) riyals	73	159	28.8754	No	I don't have any chronic diseases	0	0	0	0	0	0	0	0	0	0	0	0	0	0	0	0	0	0	0	0	0	0
From 18 to 30.	Female	Married	Saudi	Eastern Region	High school /Diploma	Do not work	(5000 - 10,000) riyals	63	155	26.2227	No	I don't have any chronic diseases	0	0	0	0	0	0	0	0	0	0	0	0	0	0	0	0	0	0	0	0	0	0
From 31 to 40.	Female	Married	Saudi	Western Region	High school /Diploma	Do not work	(5000 - 10,000) riyals	50	160	19.5312	No	I don't have any chronic diseases	0	0	0	0	0	0	0	0	0	0	0	0	0	0	0	0	0	0	0	0	0	0
From 31 to 40.	Female	Married	Saudi	Western Region	High school /Diploma	Do not work	(5000 - 10,000) riyals	71	160	27.7344	No	I don't have any chronic diseases	0	0	0	0	0	0	0	0	0	0	0	0	0	0	0	0	0	0	0	0	0	0
From 18 to 30.	Female	Married	Saudi	Western Region	High school /Diploma	Do not work	(5000 - 10,000) riyals	69	155	28.7201	No	I don't have any chronic diseases	0	0	0	0	0	0	0	0	0	0	0	0	0	0	0	0	0	0	0	0	0	0
From 18 to 30.	Female	Married	Saudi	Central Region	High school /Diploma	Do not work	(5000 - 10,000) riyals	80	160	31.25	No	I don't have any chronic diseases	0	0	0	0	0	0	0	0	0	0	0	0	0	0	0	0	0	0	0	0	0	0
From 18 to 30.	Female	Married	Saudi	Central Region	High school /Diploma	Do not work	(5000 - 10,000) riyals	83	151	36.4019	No	I don't have any chronic diseases	0	0	0	0	0	0	0	0	0	0	0	0	0	0	0	0	0	0	0	0	0	0
From 18 to 30.	Female	Married	Saudi	Central Region	High school /Diploma	Do not work	(5000 - 10,000) riyals	83	151	36.4019	No	I don't have any chronic diseases	0	0	0	0	0	0	0	0	0	0	0	0	0	0	0	0	0	0	0	0	0	0
From 18 to 30.	Female	Single	Saudi	Southern Region	University	Do not work	(5000 - 10,000) riyals	40	156	16.4366	No	I don't have any chronic diseases	0	0	0	0	0	0	0	0	0	0	0	0	0	0	0	0	0	0	0	0	0	0
From 18 to 30.	Female	Married	Saudi	Southern Region	University	Do not work	(5000 - 10,000) riyals	63	164	23.4236	No	I don't have any chronic diseases	0	0	0	0	0	0	0	0	0	0	0	0	0	0	0	0	0	0	0	0	0	0
From 18 to 30.	Female	Married	Saudi	Southern Region	University	Do not work	(5000 - 10,000) riyals	59	154	24.8777	No	I don't have any chronic diseases	0	0	0	0	0	0	0	0	0	0	0	0	0	0	0	0	0	0	0	0	0	0
From 18 to 30.	Female	Single	Saudi	Eastern Region	University	Do not work	(5000 - 10,000) riyals	67	159	26.5021	No	I don't have any chronic diseases	0	0	0	0	0	0	0	0	0	0	0	0	0	0	0	0	0	0	0	0	0	0
From 18 to 30.	Female	Married	Saudi	Eastern Region	University	Do not work	(5000 - 10,000) riyals	50	150	22.2222	No	I don't have any chronic diseases	0	0	0	0	0	0	0	0	0	0	0	0	0	0	0	0	0	0	0	0	0	0
From 18 to 30.	Female	Single	Saudi	North Region	University	Do not work	(5000 - 10,000) riyals	100	168	35.4308	No	I don't have any chronic diseases	0	0	0	0	0	0	0	0	0	0	0	0	0	0	0	0	0	0	0	0	0	0
From 18 to 30.	Male	Single	Saudi	North Region	University	Do not work	(5000 - 10,000) riyals	70	170	24.2215	No	I don't have any chronic diseases	0	0	0	0	0	0	0	0	0	0	0	0	0	0	0	0	0	0	0	0	0	0
From 18 to 30.	Female	Single	Saudi	Western Region	University	Do not work	(5000 - 10,000) riyals	40	149	18.0172	No	I don't have any chronic diseases	0	0	0	0	0	0	0	0	0	0	0	0	0	0	0	0	0	0	0	0	0	0
From 18 to 30.	Female	Single	Saudi	Western Region	University	Do not work	(5000 - 10,000) riyals	41	149	18.4676	No	I don't have any chronic diseases	0	0	0	0	0	0	0	0	0	0	0	0	0	0	0	0	0	0	0	0	0	0
From 18 to 30.	Female	Single	Saudi	Western Region	University	Do not work	(5000 - 10,000) riyals	40	147	18.5108	Yes	I don't have any chronic diseases	0	0	0	0	0	0	0	0	0	0	0	0	0	0	0	0	0	0	0	0	0	0
From 18 to 30.	Male	Single	Saudi	Western Region	University	Do not work	(5000 - 10,000) riyals	58	167	20.7967	ex smoker	I don't have any chronic diseases	0	0	0	0	0	0	0	0	0	0	0	0	0	0	0	0	0	0	0	0	0	0
From 31 to 40.	Female	Married	Saudi	Western Region	University	Do not work	(5000 - 10,000) riyals	54	155	22.4766	No	I don't have any chronic diseases	0	0	0	0	0	0	0	0	0	0	0	0	0	0	0	0	0	0	0	0	0	0
From 31 to 40.	Female	Married	Saudi	Western Region	University	Do not work	(5000 - 10,000) riyals	67	165	24.6097	No	I don't have any chronic diseases	0	0	0	0	0	0	0	0	0	0	0	0	0	0	0	0	0	0	0	0	0	0
From 41 to 50.	Female	Married	Saudi	Western Region	University	Do not work	(5000 - 10,000) riyals	103	170	35.6401	No	I don't have any chronic diseases	0	0	0	0	0	0	0	0	0	0	0	0	0	0	0	0	0	0	0	0	0	0
From 31 to 40.	Female	Married	Saudi	Western Region	University	Do not work	(5000 - 10,000) riyals	61	154	25.721	No	I don't have any chronic diseases	0	0	0	0	0	0	0	0	0	0	0	0	0	0	0	0	0	0	0	0	0	0
From 41 to 50.	Female	Married	Saudi	Western Region	University	Do not work	(5000 - 10,000) riyals	68	159	26.8977	No	I don't have any chronic diseases	0	0	0	0	0	0	0	0	0	0	0	0	0	0	0	0	0	0	0	0	0	0
From 18 to 30.	Female	Married	Saudi	Western Region	University	Do not work	(5000 - 10,000) riyals	68	158	27.2392	No	I don't have any chronic diseases	0	0	0	0	0	0	0	0	0	0	0	0	0	0	0	0	0	0	0	0	0	0
From 18 to 30.	Female	Married	Saudi	Western Region	University	Do not work	(5000 - 10,000) riyals	43	159	17.0088	No	I don't have any chronic diseases	0	0	0	0	0	0	0	0	0	0	0	0	0	0	0	0	0	0	0	0	0	0
From 18 to 30.	Female	Married	Saudi	Western Region	University	Do not work	(5000 - 10,000) riyals	45	156	18.4911	Yes	I don't have any chronic diseases	0	0	0	0	0	0	0	0	0	0	0	0	0	0	0	0	0	0	0	0	0	0
From 31 to 40.	Female	Divorced	Saudi	Western Region	University	Do not work	(5000 - 10,000) riyals	83	155	34.5473	No	I don't have any chronic diseases	0	0	0	0	0	0	0	0	0	0	0	0	0	0	0	0	0	0	0	0	0	0
From 18 to 30.	Female	Single	Saudi	Central Region	University	Do not work	(5000 - 10,000) riyals	70	160	27.3437	No	I don't have any chronic diseases	0	0	0	0	0	0	0	0	0	0	0	0	0	0	0	0	0	0	0	0	0	0
From 31 to 40.	Female	Married	Saudi	Central Region	University	Do not work	(5000 - 10,000) riyals	57	155	23.7253	No	I don't have any chronic diseases	0	0	0	0	0	0	0	0	0	0	0	0	0	0	0	0	0	0	0	0	0	0
From 18 to 30.	Female	Married	Saudi	Central Region	University	Do not work	(5000 - 10,000) riyals	68	165	24.977	No	I don't have any chronic diseases	0	0	0	0	0	0	0	0	0	0	0	0	0	0	0	0	0	0	0	0	0	0
From 18 to 30.	Female	Married	Saudi	Central Region	University	Do not work	(5000 - 10,000) riyals	71	160	27.7344	No	I don't have any chronic diseases	0	0	0	0	0	0	0	0	0	0	0	0	0	0	0	0	0	0	0	0	0	0
From 31 to 40.	Female	Married	Saudi	Central Region	University	Do not work	(5000 - 10,000) riyals	66	154	27.8293	No	I don't have any chronic diseases	0	0	0	0	0	0	0	0	0	0	0	0	0	0	0	0	0	0	0	0	0	0
From 31 to 40.	Female	Married	Saudi	Central Region	University	Do not work	(5000 - 10,000) riyals	66	153	28.1943	No	I don't have any chronic diseases	0	0	0	0	0	0	0	0	0	0	0	0	0	0	0	0	0	0	0	0	0	0
From 31 to 40.	Female	Married	Saudi	Western Region	Postgraduate	Do not work	(5000 - 10,000) riyals	78	165	28.6501	No	I don't have any chronic diseases	0	0	0	0	0	0	0	0	0	0	0	0	0	0	0	0	0	0	0	0	0	0
From 31 to 40.	Female	Married	Saudi	Western Region	Middle school	Do not work	(5000 - 10,000) riyals	66	149	29.7284	No	I don't have any chronic diseases	0	0	0	0	0	0	0	0	0	0	0	0	0	0	0	0	0	0	0	0	0	0
From 41 to 50.	Female	Married	Saudi	Southern Region	High school /Diploma	Retired	(5000 - 10,000) riyals	87	154	36.6841	No	I don't have any chronic diseases	0	0	0	0	0	0	0	0	0	0	0	0	0	0	0	0	0	0	0	0	0	0
From 51 to 60.	Male	Married	Saudi	Southern Region	High school /Diploma	Retired	(5000 - 10,000) riyals	71	173	23.7228	No	I don't have any chronic diseases	0	0	0	0	0	0	0	0	0	0	0	0	0	0	0	0	0	0	0	0	0	0
From 41 to 50.	Female	Married	Saudi	Eastern Region	High school /Diploma	Retired	(5000 - 10,000) riyals	66	150	29.3333	No	I don't have any chronic diseases	0	0	0	0	0	0	0	0	0	0	0	0	0	0	0	0	0	0	0	0	0	0
From 51 to 60.	Female	Married	Saudi	Southern Region	University	Retired	(5000 - 10,000) riyals	66	150	29.3333	No	I don't have any chronic diseases	0	0	0	0	0	0	0	0	0	0	0	0	0	0	0	0	0	0	0	0	0	0
From 41 to 50.	Female	Married	Saudi	Eastern Region	University	Retired	(5000 - 10,000) riyals	70	160	27.3437	No	I don't have any chronic diseases	0	0	0	0	0	0	0	0	0	0	0	0	0	0	0	0	0	0	0	0	0	0
From 41 to 50.	Female	Married	Saudi	Western Region	University	Retired	(5000 - 10,000) riyals	60	150	26.6667	No	I don't have any chronic diseases	0	0	0	0	0	0	0	0	0	0	0	0	0	0	0	0	0	0	0	0	0	0
From 41 to 50.	Female	Married	Saudi	Western Region	University	Retired	(5000 - 10,000) riyals	75	160	29.2969	No	I don't have any chronic diseases	0	0	0	0	0	0	0	0	0	0	0	0	0	0	0	0	0	0	0	0	0	0
From 51 to 60.	Male	Married	Saudi	Western Region	University	Retired	(5000 - 10,000) riyals	120	167	43.0277	Yes	I don't have any chronic diseases	0	0	0	0	0	0	0	0	0	0	0	0	0	0	0	0	0	0	0	0	0	0
From 31 to 40.	Male	Married	Saudi	Southern Region	High school /Diploma	In the government sector	Less than (5000) riyals	70	163	26.3465	No	I don't have any chronic diseases	0	0	0	0	0	0	0	0	0	0	0	0	0	0	0	0	0	0	0	0	0	0
From 18 to 30.	Male	Single	Saudi	Central Region	High school /Diploma	In the government sector	Less than (5000) riyals	72	173	24.0569	Yes	I don't have any chronic diseases	0	0	0	0	0	0	0	0	0	0	0	0	0	0	0	0	0	0	0	0	0	0
From 41 to 50.	Female	Married	Saudi	Central Region	High school /Diploma	In the government sector	Less than (5000) riyals	100	156	41.0914	No	I don't have any chronic diseases	0	0	0	0	0	0	0	0	0	0	0	0	0	0	0	0	0	0	0	0	0	0
From 18 to 30.	Male	Single	Saudi	Southern Region	University	In the government sector	Less than (5000) riyals	57	172	19.2672	Yes	I don't have any chronic diseases	0	0	0	0	0	0	0	0	0	0	0	0	0	0	0	0	0	0	0	0	0	0
From 41 to 50.	Female	Married	Saudi	Eastern Region	University	In the government sector	Less than (5000) riyals	95	162	36.1988	No	I don't have any chronic diseases	0	0	0	0	0	0	0	0	0	0	0	0	0	0	0	0	0	0	0	0	0	0
From 18 to 30.	Female	Married	Saudi	Western Region	University	In the government sector	Less than (5000) riyals	40	144	19.2901	No	I don't have any chronic diseases	0	0	0	0	0	0	0	0	0	0	0	0	0	0	0	0	0	0	0	0	0	0
From 18 to 30.	Male	Single	Saudi	Central Region	University	In the government sector	Less than (5000) riyals	75	167	26.8923	Yes	I don't have any chronic diseases	0	0	0	0	0	0	0	0	0	0	0	0	0	0	0	0	0	0	0	0	0	0
From 31 to 40.	Male	Single	Saudi	Western Region	High school /Diploma	In the private sector	Less than (5000) riyals	68	168	24.093	Yes	I don't have any chronic diseases	0	0	0	0	0	0	0	0	0	0	0	0	0	0	0	0	0	0	0	0	0	0
From 18 to 30.	Male	Married	Saudi	Western Region	High school /Diploma	In the private sector	Less than (5000) riyals	60	158	24.0346	No	I don't have any chronic diseases	0	0	0	0	0	0	0	0	0	0	0	0	0	0	0	0	0	0	0	0	0	0
From 51 to 60.	Male	Married	Saudi	Western Region	High school /Diploma	In the private sector	Less than (5000) riyals	102	170	35.2941	No	I don't have any chronic diseases	0	0	0	0	0	0	0	0	0	0	0	0	0	0	0	0	0	0	0	0	0	0
From 31 to 40.	Female	Divorced	Saudi	Central Region	High school /Diploma	In the private sector	Less than (5000) riyals	50	165	18.3655	No	I don't have any chronic diseases	0	0	0	0	0	0	0	0	0	0	0	0	0	0	0	0	0	0	0	0	0	0
From 31 to 40.	Female	Single	Saudi	Southern Region	University	In the private sector	Less than (5000) riyals	60	154	25.2994	No	I don't have any chronic diseases	0	0	0	0	0	0	0	0	0	0	0	0	0	0	0	0	0	0	0	0	0	0
From 18 to 30.	Male	Single	Saudi	Southern Region	University	In the private sector	Less than (5000) riyals	81	175	26.449	No	I don't have any chronic diseases	0	0	0	0	0	0	0	0	0	0	0	0	0	0	0	0	0	0	0	0	0	0
From 31 to 40.	Male	Married	Saudi	Southern Region	University	In the private sector	Less than (5000) riyals	60	172	20.2812	ex smoker	I don't have any chronic diseases	0	0	0	0	0	0	0	0	0	0	0	0	0	0	0	0	0	0	0	0	0	0
From 31 to 40.	Female	Married	Saudi	Eastern Region	University	In the private sector	Less than (5000) riyals	55	160	21.4844	No	I don't have any chronic diseases	0	0	0	0	0	0	0	0	0	0	0	0	0	0	0	0	0	0	0	0	0	0
From 18 to 30.	Male	Single	Saudi	Western Region	University	In the private sector	Less than (5000) riyals	54	177	17.2364	No	I don't have any chronic diseases	0	0	0	0	0	0	0	0	0	0	0	0	0	0	0	0	0	0	0	0	0	0
From 18 to 30.	Female	Single	Saudi	Central Region	University	In the private sector	Less than (5000) riyals	52	160	20.3125	Yes	I don't have any chronic diseases	0	0	0	0	0	0	0	0	0	0	0	0	0	0	0	0	0	0	0	0	0	0
From 18 to 30.	Female	Married	Saudi	Central Region	Middle school	In the private sector	Less than (5000) riyals	76	144	36.6512	No	I don't have any chronic diseases	0	0	0	0	0	0	0	0	0	0	0	0	0	0	0	0	0	0	0	0	0	0
From 18 to 30.	Male	Single	Saudi	Southern Region	High school /Diploma	Student	Less than (5000) riyals	115	172	38.8724	No	I don't have any chronic diseases	0	0	0	0	0	0	0	0	0	0	0	0	0	0	0	0	0	0	0	0	0	0
From 18 to 30.	Male	Single	Saudi	Southern Region	High school /Diploma	Student	Less than (5000) riyals	56	170	19.3772	Yes	I don't have any chronic diseases	0	0	0	0	0	0	0	0	0	0	0	0	0	0	0	0	0	0	0	0	0	0
From 18 to 30.	Female	Single	Saudi	Western Region	High school /Diploma	Student	Less than (5000) riyals	63	158	25.2363	No	I don't have any chronic diseases	0	0	0	0	0	0	0	0	0	0	0	0	0	0	0	0	0	0	0	0	0	0
From 18 to 30.	Female	Single	Saudi	Western Region	High school /Diploma	Student	Less than (5000) riyals	38	159	15.0311	No	I don't have any chronic diseases	0	0	0	0	0	0	0	0	0	0	0	0	0	0	0	0	0	0	0	0	0	0
From 18 to 30.	Male	Single	Saudi	Western Region	High school /Diploma	Student	Less than (5000) riyals	89	166	32.2979	No	I don't have any chronic diseases	0	0	0	0	0	0	0	0	0	0	0	0	0	0	0	0	0	0	0	0	0	0
From 18 to 30.	Male	Single	Saudi	Western Region	High school /Diploma	Student	Less than (5000) riyals	50	168	17.7154	No	I don't have any chronic diseases	0	0	0	0	0	0	0	0	0	0	0	0	0	0	0	0	0	0	0	0	0	0
From 18 to 30.	Male	Single	Saudi	Western Region	High school /Diploma	Student	Less than (5000) riyals	74	173	24.7252	Yes	I don't have any chronic diseases	0	0	0	0	0	0	0	0	0	0	0	0	0	0	0	0	0	0	0	0	0	0
From 18 to 30.	Female	Single	Saudi	Central Region	High school /Diploma	Student	Less than (5000) riyals	41	150	18.2222	No	I don't have any chronic diseases	0	0	0	0	0	0	0	0	0	0	0	0	0	0	0	0	0	0	0	0	0	0
From 18 to 30.	Female	Single	Saudi	Southern Region	University	Student	Less than (5000) riyals	48	158	19.2277	No	I don't have any chronic diseases	0	0	0	0	0	0	0	0	0	0	0	0	0	0	0	0	0	0	0	0	0	0
From 18 to 30.	Female	Single	Saudi	Southern Region	University	Student	Less than (5000) riyals	48	156	19.7239	No	I don't have any chronic diseases	0	0	0	0	0	0	0	0	0	0	0	0	0	0	0	0	0	0	0	0	0	0
From 18 to 30.	Female	Single	Saudi	Southern Region	University	Student	Less than (5000) riyals	53	160	20.7031	No	I don't have any chronic diseases	0	0	0	0	0	0	0	0	0	0	0	0	0	0	0	0	0	0	0	0	0	0
From 18 to 30.	Female	Single	Saudi	Southern Region	University	Student	Less than (5000) riyals	59	167	21.1553	No	I don't have any chronic diseases	0	0	0	0	0	0	0	0	0	0	0	0	0	0	0	0	0	0	0	0	0	0
From 18 to 30.	Female	Single	Saudi	Southern Region	University	Student	Less than (5000) riyals	60	165	22.0386	No	I don't have any chronic diseases	0	0	0	0	0	0	0	0	0	0	0	0	0	0	0	0	0	0	0	0	0	0
From 18 to 30.	Female	Single	Saudi	Southern Region	University	Student	Less than (5000) riyals	55	147.5	25.2801	No	I don't have any chronic diseases	0	0	0	0	0	0	0	0	0	0	0	0	0	0	0	0	0	0	0	0	0	0
From 18 to 30.	Female	Single	Saudi	Southern Region	University	Student	Less than (5000) riyals	67	162	25.5296	No	I don't have any chronic diseases	0	0	0	0	0	0	0	0	0	0	0	0	0	0	0	0	0	0	0	0	0	0
From 18 to 30.	Female	Single	Saudi	Southern Region	University	Student	Less than (5000) riyals	70	156	28.764	No	I don't have any chronic diseases	0	0	0	0	0	0	0	0	0	0	0	0	0	0	0	0	0	0	0	0	0	0
From 18 to 30.	Female	Single	Saudi	Southern Region	University	Student	Less than (5000) riyals	68	153	29.0487	No	I don't have any chronic diseases	0	0	0	0	0	0	0	0	0	0	0	0	0	0	0	0	0	0	0	0	0	0
From 18 to 30.	Female	Single	Saudi	Southern Region	University	Student	Less than (5000) riyals	71	155	29.5525	No	I don't have any chronic diseases	0	0	0	0	0	0	0	0	0	0	0	0	0	0	0	0	0	0	0	0	0	0
From 18 to 30.	Female	Single	Saudi	Southern Region	University	Student	Less than (5000) riyals	37	150	16.4444	No	I don't have any chronic diseases	0	0	0	0	0	0	0	0	0	0	0	0	0	0	0	0	0	0	0	0	0	0
From 18 to 30.	Female	Single	Saudi	Southern Region	University	Student	Less than (5000) riyals	45	160	17.5781	No	I don't have any chronic diseases	0	0	0	0	0	0	0	0	0	0	0	0	0	0	0	0	0	0	0	0	0	0
From 18 to 30.	Female	Single	Saudi	Southern Region	University	Student	Less than (5000) riyals	46	160	17.9687	No	I don't have any chronic diseases	0	0	0	0	0	0	0	0	0	0	0	0	0	0	0	0	0	0	0	0	0	0
From 18 to 30.	Female	Single	Saudi	Southern Region	University	Student	Less than (5000) riyals	45	158	18.026	No	I don't have any chronic diseases	0	0	0	0	0	0	0	0	0	0	0	0	0	0	0	0	0	0	0	0	0	0
From 18 to 30.	Male	Single	Saudi	Southern Region	University	Student	Less than (5000) riyals	50	156	20.5457	No	I don't have any chronic diseases	0	0	0	0	0	0	0	0	0	0	0	0	0	0	0	0	0	0	0	0	0	0
From 18 to 30.	Male	Single	Saudi	Southern Region	University	Student	Less than (5000) riyals	70	172	23.6614	No	I don't have any chronic diseases	0	0	0	0	0	0	0	0	0	0	0	0	0	0	0	0	0	0	0	0	0	0
From 18 to 30.	Male	Single	Saudi	Southern Region	University	Student	Less than (5000) riyals	73	173	24.3911	No	I don't have any chronic diseases	0	0	0	0	0	0	0	0	0	0	0	0	0	0	0	0	0	0	0	0	0	0
From 18 to 30.	Male	Single	Saudi	Southern Region	University	Student	Less than (5000) riyals	78	174	25.763	No	I don't have any chronic diseases	0	0	0	0	0	0	0	0	0	0	0	0	0	0	0	0	0	0	0	0	0	0
From 18 to 30.	Male	Single	Saudi	Southern Region	University	Student	Less than (5000) riyals	90	175	29.3878	No	I don't have any chronic diseases	0	0	0	0	0	0	0	0	0	0	0	0	0	0	0	0	0	0	0	0	0	0
From 18 to 30.	Male	Single	Saudi	Southern Region	University	Student	Less than (5000) riyals	58	175	18.9388	Yes	I don't have any chronic diseases	0	0	0	0	0	0	0	0	0	0	0	0	0	0	0	0	0	0	0	0	0	0
From 18 to 30.	Male	Single	Saudi	Southern Region	University	Student	Less than (5000) riyals	78	179	24.3438	Yes	I don't have any chronic diseases	0	0	0	0	0	0	0	0	0	0	0	0	0	0	0	0	0	0	0	0	0	0
From 18 to 30.	Male	Single	Saudi	Southern Region	University	Student	Less than (5000) riyals	53	170	18.3391	Yes	I don't have any chronic diseases	0	0	0	0	0	0	0	0	0	0	0	0	0	0	0	0	0	0	0	0	0	0
From 18 to 30.	Female	Married	Saudi	Southern Region	University	Student	Less than (5000) riyals	52	159	20.5688	No	I don't have any chronic diseases	0	0	0	0	0	0	0	0	0	0	0	0	0	0	0	0	0	0	0	0	0	0
From 18 to 30.	Female	Single	Saudi	Eastern Region	University	Student	Less than (5000) riyals	43	153	18.369	No	I don't have any chronic diseases	0	0	0	0	0	0	0	0	0	0	0	0	0	0	0	0	0	0	0	0	0	0
From 18 to 30.	Female	Single	Saudi	Eastern Region	University	Student	Less than (5000) riyals	40	152	17.313	ex smoker	I don't have any chronic diseases	0	0	0	0	0	0	0	0	0	0	0	0	0	0	0	0	0	0	0	0	0	0
From 18 to 30.	Male	Married	Saudi	Eastern Region	University	Student	Less than (5000) riyals	68	180	20.9877	Yes	I don't have any chronic diseases	0	0	0	0	0	0	0	0	0	0	0	0	0	0	0	0	0	0	0	0	0	0
From 18 to 30.	Female	Single	Saudi	North Region	University	Student	Less than (5000) riyals	64	160	25	No	I don't have any chronic diseases	0	0	0	0	0	0	0	0	0	0	0	0	0	0	0	0	0	0	0	0	0	0
From 18 to 30.	Female	Single	Saudi	North Region	University	Student	Less than (5000) riyals	70	158	28.0404	No	I don't have any chronic diseases	0	0	0	0	0	0	0	0	0	0	0	0	0	0	0	0	0	0	0	0	0	0
From 18 to 30.	Female	Single	Saudi	North Region	University	Student	Less than (5000) riyals	43	158	17.2248	No	I don't have any chronic diseases	0	0	0	0	0	0	0	0	0	0	0	0	0	0	0	0	0	0	0	0	0	0
From 18 to 30.	Female	Single	Saudi	North Region	University	Student	Less than (5000) riyals	52	150	23.1111	Yes	I don't have any chronic diseases	0	0	0	0	0	0	0	0	0	0	0	0	0	0	0	0	0	0	0	0	0	0
From 18 to 30.	Female	Single	Saudi	North Region	University	Student	Less than (5000) riyals	80	176	25.8264	Yes	I don't have any chronic diseases	0	0	0	0	0	0	0	0	0	0	0	0	0	0	0	0	0	0	0	0	0	0
From 18 to 30.	Male	Single	Saudi	North Region	University	Student	Less than (5000) riyals	95	183	28.3675	Yes	I don't have any chronic diseases	0	0	0	0	0	0	0	0	0	0	0	0	0	0	0	0	0	0	0	0	0	0
From 18 to 30.	Female	Single	Saudi	Western Region	University	Student	Less than (5000) riyals	54	167	19.3625	No	I don't have any chronic diseases	0	0	0	0	0	0	0	0	0	0	0	0	0	0	0	0	0	0	0	0	0	0
From 18 to 30.	Female	Single	Saudi	Western Region	University	Student	Less than (5000) riyals	52	159	20.5688	No	I don't have any chronic diseases	0	0	0	0	0	0	0	0	0	0	0	0	0	0	0	0	0	0	0	0	0	0
From 18 to 30.	Female	Single	Saudi	Western Region	University	Student	Less than (5000) riyals	53	159	20.9644	No	I don't have any chronic diseases	0	0	0	0	0	0	0	0	0	0	0	0	0	0	0	0	0	0	0	0	0	0
From 18 to 30.	Female	Single	Saudi	Western Region	University	Student	Less than (5000) riyals	65	165	23.8751	No	I don't have any chronic diseases	0	0	0	0	0	0	0	0	0	0	0	0	0	0	0	0	0	0	0	0	0	0
From 18 to 30.	Female	Single	Saudi	Western Region	University	Student	Less than (5000) riyals	60	158	24.0346	No	I don't have any chronic diseases	0	0	0	0	0	0	0	0	0	0	0	0	0	0	0	0	0	0	0	0	0	0
From 18 to 30.	Female	Single	Saudi	Western Region	University	Student	Less than (5000) riyals	67	162	25.5296	No	I don't have any chronic diseases	0	0	0	0	0	0	0	0	0	0	0	0	0	0	0	0	0	0	0	0	0	0
From 18 to 30.	Female	Single	Saudi	Western Region	University	Student	Less than (5000) riyals	80	176	25.8264	No	I don't have any chronic diseases	0	0	0	0	0	0	0	0	0	0	0	0	0	0	0	0	0	0	0	0	0	0
From 18 to 30.	Female	Single	Saudi	Western Region	University	Student	Less than (5000) riyals	68	162	25.9107	No	I don't have any chronic diseases	0	0	0	0	0	0	0	0	0	0	0	0	0	0	0	0	0	0	0	0	0	0
From 18 to 30.	Female	Single	Saudi	Western Region	University	Student	Less than (5000) riyals	65	155	27.0552	No	I don't have any chronic diseases	0	0	0	0	0	0	0	0	0	0	0	0	0	0	0	0	0	0	0	0	0	0
From 18 to 30.	Female	Single	Saudi	Western Region	University	Student	Less than (5000) riyals	80	170	27.6817	No	I don't have any chronic diseases	0	0	0	0	0	0	0	0	0	0	0	0	0	0	0	0	0	0	0	0	0	0
From 18 to 30.	Female	Single	Saudi	Western Region	University	Student	Less than (5000) riyals	80	170	27.6817	No	I don't have any chronic diseases	0	0	0	0	0	0	0	0	0	0	0	0	0	0	0	0	0	0	0	0	0	0
From 18 to 30.	Female	Single	Saudi	Western Region	University	Student	Less than (5000) riyals	30	143	14.6706	No	I don't have any chronic diseases	0	0	0	0	0	0	0	0	0	0	0	0	0	0	0	0	0	0	0	0	0	0
From 18 to 30.	Female	Single	Saudi	Western Region	University	Student	Less than (5000) riyals	43	168	15.2353	No	I don't have any chronic diseases	0	0	0	0	0	0	0	0	0	0	0	0	0	0	0	0	0	0	0	0	0	0
From 18 to 30.	Female	Single	Saudi	Western Region	University	Student	Less than (5000) riyals	43	160	16.7969	No	I don't have any chronic diseases	0	0	0	0	0	0	0	0	0	0	0	0	0	0	0	0	0	0	0	0	0	0
From 18 to 30.	Female	Single	Saudi	Western Region	University	Student	Less than (5000) riyals	44	160	17.1875	No	I don't have any chronic diseases	0	0	0	0	0	0	0	0	0	0	0	0	0	0	0	0	0	0	0	0	0	0
From 18 to 30.	Female	Single	Saudi	Western Region	University	Student	Less than (5000) riyals	43	155	17.898	No	I don't have any chronic diseases	0	0	0	0	0	0	0	0	0	0	0	0	0	0	0	0	0	0	0	0	0	0
From 18 to 30.	Female	Single	Saudi	Western Region	University	Student	Less than (5000) riyals	46	160	17.9687	No	I don't have any chronic diseases	0	0	0	0	0	0	0	0	0	0	0	0	0	0	0	0	0	0	0	0	0	0
From 18 to 30.	Female	Single	Saudi	Western Region	University	Student	Less than (5000) riyals	48	162	18.2899	No	I don't have any chronic diseases	0	0	0	0	0	0	0	0	0	0	0	0	0	0	0	0	0	0	0	0	0	0
From 18 to 30.	Female	Single	Saudi	Western Region	University	Student	Less than (5000) riyals	47	160	18.3594	No	I don't have any chronic diseases	0	0	0	0	0	0	0	0	0	0	0	0	0	0	0	0	0	0	0	0	0	0
From 18 to 30.	Female	Single	Saudi	Western Region	University	Student	Less than (5000) riyals	72	162	27.4348	Yes	I don't have any chronic diseases	0	0	0	0	0	0	0	0	0	0	0	0	0	0	0	0	0	0	0	0	0	0
From 18 to 30.	Female	Single	Saudi	Western Region	University	Student	Less than (5000) riyals	72	162	27.4348	Yes	I don't have any chronic diseases	0	0	0	0	0	0	0	0	0	0	0	0	0	0	0	0	0	0	0	0	0	0
From 18 to 30.	Female	Single	Saudi	Western Region	University	Student	Less than (5000) riyals	75	159	29.6665	Yes	I don't have any chronic diseases	0	0	0	0	0	0	0	0	0	0	0	0	0	0	0	0	0	0	0	0	0	0
From 18 to 30.	Female	Single	Saudi	Western Region	University	Student	Less than (5000) riyals	90	152	38.9543	Yes	I don't have any chronic diseases	0	0	0	0	0	0	0	0	0	0	0	0	0	0	0	0	0	0	0	0	0	0
From 18 to 30.	Male	Single	Saudi	Western Region	University	Student	Less than (5000) riyals	89	166	32.2979	No	I don't have any chronic diseases	0	0	0	0	0	0	0	0	0	0	0	0	0	0	0	0	0	0	0	0	0	0
From 18 to 30.	Male	Single	Saudi	Western Region	University	Student	Less than (5000) riyals	56	167	20.0796	ex smoker	I don't have any chronic diseases	0	0	0	0	0	0	0	0	0	0	0	0	0	0	0	0	0	0	0	0	0	0
From 18 to 30.	Male	Single	Saudi	Western Region	University	Student	Less than (5000) riyals	59	169	20.6575	ex smoker	I don't have any chronic diseases	0	0	0	0	0	0	0	0	0	0	0	0	0	0	0	0	0	0	0	0	0	0
From 18 to 30.	Male	Single	Saudi	Western Region	University	Student	Less than (5000) riyals	50	177	15.9597	ex smoker	I don't have any chronic diseases	0	0	0	0	0	0	0	0	0	0	0	0	0	0	0	0	0	0	0	0	0	0
From 18 to 30.	Male	Single	Saudi	Western Region	University	Student	Less than (5000) riyals	75	180	23.1481	Yes	I don't have any chronic diseases	0	0	0	0	0	0	0	0	0	0	0	0	0	0	0	0	0	0	0	0	0	0
From 18 to 30.	Male	Single	Saudi	Western Region	University	Student	Less than (5000) riyals	130	188	36.7813	Yes	I don't have any chronic diseases	0	0	0	0	0	0	0	0	0	0	0	0	0	0	0	0	0	0	0	0	0	0
From 18 to 30.	Male	Married	Saudi	Western Region	University	Student	Less than (5000) riyals	62	163	23.3355	No	I don't have any chronic diseases	0	0	0	0	0	0	0	0	0	0	0	0	0	0	0	0	0	0	0	0	0	0
From 18 to 30.	Female	Divorced	Saudi	Western Region	University	Student	Less than (5000) riyals	69	157	27.993	No	I don't have any chronic diseases	0	0	0	0	0	0	0	0	0	0	0	0	0	0	0	0	0	0	0	0	0	0
From 18 to 30.	Female	Single	Saudi	Central Region	University	Student	Less than (5000) riyals	50	160	19.5312	No	I don't have any chronic diseases	0	0	0	0	0	0	0	0	0	0	0	0	0	0	0	0	0	0	0	0	0	0
From 18 to 30.	Female	Single	Saudi	Central Region	University	Student	Less than (5000) riyals	84	160	32.8125	No	I don't have any chronic diseases	0	0	0	0	0	0	0	0	0	0	0	0	0	0	0	0	0	0	0	0	0	0
From 18 to 30.	Female	Single	Saudi	Central Region	University	Student	Less than (5000) riyals	45	163	16.937	No	I don't have any chronic diseases	0	0	0	0	0	0	0	0	0	0	0	0	0	0	0	0	0	0	0	0	0	0
From 18 to 30.	Female	Single	Saudi	Central Region	University	Student	Less than (5000) riyals	47	160	18.3594	No	I don't have any chronic diseases	0	0	0	0	0	0	0	0	0	0	0	0	0	0	0	0	0	0	0	0	0	0
From 18 to 30.	Female	Single	Saudi	Central Region	University	Student	Less than (5000) riyals	50	165	18.3655	No	I don't have any chronic diseases	0	0	0	0	0	0	0	0	0	0	0	0	0	0	0	0	0	0	0	0	0	0
From 18 to 30.	Female	Single	Saudi	Central Region	University	Student	Less than (5000) riyals	45	156	18.4911	No	I don't have any chronic diseases	0	0	0	0	0	0	0	0	0	0	0	0	0	0	0	0	0	0	0	0	0	0
From 18 to 30.	Female	Single	Saudi	Central Region	University	Student	Less than (5000) riyals	42	157	17.0392	ex smoker	I don't have any chronic diseases	0	0	0	0	0	0	0	0	0	0	0	0	0	0	0	0	0	0	0	0	0	0
From 18 to 30.	Female	Single	Saudi	Central Region	University	Student	Less than (5000) riyals	41	155	17.0656	No	I don't have any chronic diseases	0	0	0	0	0	0	0	0	0	0	0	0	0	0	0	0	0	0	0	0	0	0
From 18 to 30.	Male	Single	Saudi	Central Region	University	Student	Less than (5000) riyals	71	171	24.281	No	I don't have any chronic diseases	0	0	0	0	0	0	0	0	0	0	0	0	0	0	0	0	0	0	0	0	0	0
From 18 to 30.	Male	Single	Saudi	Central Region	University	Student	Less than (5000) riyals	68	159	26.8977	Yes	I don't have any chronic diseases	0	0	0	0	0	0	0	0	0	0	0	0	0	0	0	0	0	0	0	0	0	0
From 41 to 50.	Female	Married	Saudi	Western Region	Primary school	Do not work	Less than (5000) riyals	70	161	27.0051	No	I don't have any chronic diseases	0	0	0	0	0	0	0	0	0	0	0	0	0	0	0	0	0	0	0	0	0	0
From 18 to 30.	Male	Single	Saudi	Southern Region	High school /Diploma	Do not work	Less than (5000) riyals	60	169	21.0077	Yes	I don't have any chronic diseases	0	0	0	0	0	0	0	0	0	0	0	0	0	0	0	0	0	0	0	0	0	0
From 41 to 50.	Female	Married	Saudi	Southern Region	High school /Diploma	Do not work	Less than (5000) riyals	75	142	37.195	No	I don't have any chronic diseases	0	0	0	0	0	0	0	0	0	0	0	0	0	0	0	0	0	0	0	0	0	0
From 18 to 30.	Female	Married	Saudi	Southern Region	High school /Diploma	Do not work	Less than (5000) riyals	40	150	17.7778	No	I don't have any chronic diseases	0	0	0	0	0	0	0	0	0	0	0	0	0	0	0	0	0	0	0	0	0	0
From 18 to 30.	Female	Married	Saudi	Eastern Region	High school /Diploma	Do not work	Less than (5000) riyals	52	155	21.6441	ex smoker	I don't have any chronic diseases	0	0	0	0	0	0	0	0	0	0	0	0	0	0	0	0	0	0	0	0	0	0
From 18 to 30.	Female	Single	Saudi	North Region	High school /Diploma	Do not work	Less than (5000) riyals	64	163	24.0882	No	I don't have any chronic diseases	0	0	0	0	0	0	0	0	0	0	0	0	0	0	0	0	0	0	0	0	0	0
From 41 to 50.	Female	Married	Saudi	North Region	High school /Diploma	Do not work	Less than (5000) riyals	85	153	36.3108	No	I don't have any chronic diseases	0	0	0	0	0	0	0	0	0	0	0	0	0	0	0	0	0	0	0	0	0	0
From 18 to 30.	Female	Married	Saudi	North Region	High school /Diploma	Do not work	Less than (5000) riyals	67	156	27.5312	No	I don't have any chronic diseases	0	0	0	0	0	0	0	0	0	0	0	0	0	0	0	0	0	0	0	0	0	0
From 41 to 50.	Female	Single	Saudi	Western Region	High school /Diploma	Do not work	Less than (5000) riyals	59	156	24.2439	No	I don't have any chronic diseases	0	0	0	0	0	0	0	0	0	0	0	0	0	0	0	0	0	0	0	0	0	0
From 31 to 40.	Female	Married	Saudi	Western Region	High school /Diploma	Do not work	Less than (5000) riyals	70	162	26.6728	No	I don't have any chronic diseases	0	0	0	0	0	0	0	0	0	0	0	0	0	0	0	0	0	0	0	0	0	0
From 31 to 40.	Female	Married	Saudi	Western Region	High school /Diploma	Do not work	Less than (5000) riyals	65	155	27.0552	No	I don't have any chronic diseases	0	0	0	0	0	0	0	0	0	0	0	0	0	0	0	0	0	0	0	0	0	0
From 31 to 40.	Female	Married	Saudi	Western Region	High school /Diploma	Do not work	Less than (5000) riyals	75	165	27.5482	No	I don't have any chronic diseases	0	0	0	0	0	0	0	0	0	0	0	0	0	0	0	0	0	0	0	0	0	0
From 31 to 40.	Female	Married	Saudi	Western Region	High school /Diploma	Do not work	Less than (5000) riyals	70	164	26.0262	Yes	I don't have any chronic diseases	0	0	0	0	0	0	0	0	0	0	0	0	0	0	0	0	0	0	0	0	0	0
From 41 to 50.	Female	Married	Saudi	Central Region	High school /Diploma	Do not work	Less than (5000) riyals	72	156	29.5858	No	I don't have any chronic diseases	0	0	0	0	0	0	0	0	0	0	0	0	0	0	0	0	0	0	0	0	0	0
From 18 to 30.	Female	Single	Saudi	Southern Region	University	Do not work	Less than (5000) riyals	65	170	22.4913	No	I don't have any chronic diseases	0	0	0	0	0	0	0	0	0	0	0	0	0	0	0	0	0	0	0	0	0	0
From 18 to 30.	Female	Single	Saudi	Southern Region	University	Do not work	Less than (5000) riyals	40	148	18.2615	No	I don't have any chronic diseases	0	0	0	0	0	0	0	0	0	0	0	0	0	0	0	0	0	0	0	0	0	0
From 18 to 30.	Female	Single	Saudi	Southern Region	University	Do not work	Less than (5000) riyals	70	160	27.3437	Yes	I don't have any chronic diseases	0	0	0	0	0	0	0	0	0	0	0	0	0	0	0	0	0	0	0	0	0	0
From 18 to 30.	Male	Single	Saudi	Southern Region	University	Do not work	Less than (5000) riyals	88	182	26.5668	No	I don't have any chronic diseases	0	0	0	0	0	0	0	0	0	0	0	0	0	0	0	0	0	0	0	0	0	0
From 18 to 30.	Male	Single	Saudi	Southern Region	University	Do not work	Less than (5000) riyals	55	175	17.9592	ex smoker	I don't have any chronic diseases	0	0	0	0	0	0	0	0	0	0	0	0	0	0	0	0	0	0	0	0	0	0
From 31 to 40.	Female	Married	Saudi	Southern Region	University	Do not work	Less than (5000) riyals	62	160	24.2187	No	I don't have any chronic diseases	0	0	0	0	0	0	0	0	0	0	0	0	0	0	0	0	0	0	0	0	0	0
From 31 to 40.	Female	Divorced	Saudi	Southern Region	University	Do not work	Less than (5000) riyals	48	153	20.5049	No	I don't have any chronic diseases	0	0	0	0	0	0	0	0	0	0	0	0	0	0	0	0	0	0	0	0	0	0
From 31 to 40.	Female	Divorced	Saudi	Southern Region	University	Do not work	Less than (5000) riyals	49	163	18.4425	No	I don't have any chronic diseases	0	0	0	0	0	0	0	0	0	0	0	0	0	0	0	0	0	0	0	0	0	0
From 31 to 40.	Female	Married	Saudi	Eastern Region	University	Do not work	Less than (5000) riyals	65	156	26.7094	No	I don't have any chronic diseases	0	0	0	0	0	0	0	0	0	0	0	0	0	0	0	0	0	0	0	0	0	0
From 18 to 30.	Female	Married	Saudi	Eastern Region	University	Do not work	Less than (5000) riyals	63	153	26.9127	No	I don't have any chronic diseases	0	0	0	0	0	0	0	0	0	0	0	0	0	0	0	0	0	0	0	0	0	0
From 18 to 30.	Female	Married	Saudi	Eastern Region	University	Do not work	Less than (5000) riyals	40	156	16.4366	No	I don't have any chronic diseases	0	0	0	0	0	0	0	0	0	0	0	0	0	0	0	0	0	0	0	0	0	0
From 18 to 30.	Female	Single	Saudi	North Region	University	Do not work	Less than (5000) riyals	66	163	24.841	No	I don't have any chronic diseases	0	0	0	0	0	0	0	0	0	0	0	0	0	0	0	0	0	0	0	0	0	0
From 18 to 30.	Female	Single	Saudi	North Region	University	Do not work	Less than (5000) riyals	47	160	18.3594	No	I don't have any chronic diseases	0	0	0	0	0	0	0	0	0	0	0	0	0	0	0	0	0	0	0	0	0	0
From 18 to 30.	Male	Single	Saudi	North Region	University	Do not work	Less than (5000) riyals	64	164	23.7954	No	I don't have any chronic diseases	0	0	0	0	0	0	0	0	0	0	0	0	0	0	0	0	0	0	0	0	0	0
From 18 to 30.	Female	Single	Saudi	Western Region	University	Do not work	Less than (5000) riyals	55	163	20.7008	No	I don't have any chronic diseases	0	0	0	0	0	0	0	0	0	0	0	0	0	0	0	0	0	0	0	0	0	0
From 18 to 30.	Female	Single	Saudi	Western Region	University	Do not work	Less than (5000) riyals	49	150	21.7778	No	I don't have any chronic diseases	0	0	0	0	0	0	0	0	0	0	0	0	0	0	0	0	0	0	0	0	0	0
From 31 to 40.	Female	Single	Saudi	Western Region	University	Do not work	Less than (5000) riyals	72	172	24.3375	No	I don't have any chronic diseases	0	0	0	0	0	0	0	0	0	0	0	0	0	0	0	0	0	0	0	0	0	0
From 18 to 30.	Female	Single	Saudi	Western Region	University	Do not work	Less than (5000) riyals	57	151	24.9989	No	I don't have any chronic diseases	0	0	0	0	0	0	0	0	0	0	0	0	0	0	0	0	0	0	0	0	0	0
From 18 to 30.	Female	Single	Saudi	Western Region	University	Do not work	Less than (5000) riyals	70	155	29.1363	No	I don't have any chronic diseases	0	0	0	0	0	0	0	0	0	0	0	0	0	0	0	0	0	0	0	0	0	0
From 31 to 40.	Female	Single	Saudi	Western Region	University	Do not work	Less than (5000) riyals	40	150	17.7778	ex smoker	I don't have any chronic diseases	0	0	0	0	0	0	0	0	0	0	0	0	0	0	0	0	0	0	0	0	0	0
From 18 to 30.	Female	Single	Saudi	Western Region	University	Do not work	Less than (5000) riyals	53	155	22.0604	Yes	I don't have any chronic diseases	0	0	0	0	0	0	0	0	0	0	0	0	0	0	0	0	0	0	0	0	0	0
From 18 to 30.	Male	Single	Saudi	Western Region	University	Do not work	Less than (5000) riyals	54	172	18.2531	No	I don't have any chronic diseases	0	0	0	0	0	0	0	0	0	0	0	0	0	0	0	0	0	0	0	0	0	0
From 18 to 30.	Female	Married	Saudi	Western Region	University	Do not work	Less than (5000) riyals	51	157	20.6905	No	I don't have any chronic diseases	0	0	0	0	0	0	0	0	0	0	0	0	0	0	0	0	0	0	0	0	0	0
From 51 to 60.	Female	Married	Saudi	Western Region	University	Do not work	Less than (5000) riyals	53	153	22.6409	No	I don't have any chronic diseases	0	0	0	0	0	0	0	0	0	0	0	0	0	0	0	0	0	0	0	0	0	0
From 51 to 60.	Female	Married	Saudi	Western Region	University	Do not work	Less than (5000) riyals	54	153	23.0681	No	I don't have any chronic diseases	0	0	0	0	0	0	0	0	0	0	0	0	0	0	0	0	0	0	0	0	0	0
From 18 to 30.	Female	Married	Saudi	Western Region	University	Do not work	Less than (5000) riyals	57	156	23.4221	No	I don't have any chronic diseases	0	0	0	0	0	0	0	0	0	0	0	0	0	0	0	0	0	0	0	0	0	0
From 31 to 40.	Female	Married	Saudi	Western Region	University	Do not work	Less than (5000) riyals	56	150	24.8889	No	I don't have any chronic diseases	0	0	0	0	0	0	0	0	0	0	0	0	0	0	0	0	0	0	0	0	0	0
From 51 to 60.	Female	Married	Saudi	Western Region	University	Do not work	Less than (5000) riyals	85	161	32.7919	No	I don't have any chronic diseases	0	0	0	0	0	0	0	0	0	0	0	0	0	0	0	0	0	0	0	0	0	0
From 31 to 40.	Female	Married	Saudi	Western Region	University	Do not work	Less than (5000) riyals	62	150	27.5556	No	I don't have any chronic diseases	0	0	0	0	0	0	0	0	0	0	0	0	0	0	0	0	0	0	0	0	0	0
From 31 to 40.	Female	Married	Saudi	Western Region	University	Do not work	Less than (5000) riyals	56	152	24.2382	ex smoker	I don't have any chronic diseases	0	0	0	0	0	0	0	0	0	0	0	0	0	0	0	0	0	0	0	0	0	0
From 31 to 40.	Female	Married	Saudi	Western Region	University	Do not work	Less than (5000) riyals	88	160	34.375	Yes	I don't have any chronic diseases	0	0	0	0	0	0	0	0	0	0	0	0	0	0	0	0	0	0	0	0	0	0
From 41 to 50.	Female	Married	Saudi	Western Region	University	Do not work	Less than (5000) riyals	75	162	28.578	Yes	I don't have any chronic diseases	0	0	0	0	0	0	0	0	0	0	0	0	0	0	0	0	0	0	0	0	0	0
From 41 to 50.	Female	Divorced	Saudi	Western Region	University	Do not work	Less than (5000) riyals	80	156	32.8731	No	I don't have any chronic diseases	0	0	0	0	0	0	0	0	0	0	0	0	0	0	0	0	0	0	0	0	0	0
From 31 to 40.	Female	Divorced	Saudi	Western Region	University	Do not work	Less than (5000) riyals	70	154	29.5159	No	I don't have any chronic diseases	0	0	0	0	0	0	0	0	0	0	0	0	0	0	0	0	0	0	0	0	0	0
From 18 to 30.	Female	Single	Saudi	Central Region	University	Do not work	Less than (5000) riyals	55	155	22.8928	No	I don't have any chronic diseases	0	0	0	0	0	0	0	0	0	0	0	0	0	0	0	0	0	0	0	0	0	0
From 31 to 40.	Female	Single	Saudi	Central Region	University	Do not work	Less than (5000) riyals	70	153	29.903	No	I don't have any chronic diseases	0	0	0	0	0	0	0	0	0	0	0	0	0	0	0	0	0	0	0	0	0	0
From 31 to 40.	Female	Married	Saudi	North Region	Middle school	Do not work	Less than (5000) riyals	77	158	30.8444	No	I don't have any chronic diseases	0	0	0	0	0	0	0	0	0	0	0	0	0	0	0	0	0	0	0	0	0	0
From 41 to 50.	Female	Widowed	Saudi	Western Region	Middle school	Do not work	Less than (5000) riyals	80	165	29.3848	No	I don't have any chronic diseases	0	0	0	0	0	0	0	0	0	0	0	0	0	0	0	0	0	0	0	0	0	0
From 41 to 50.	Female	Married	Saudi	Western Region	Middle school	Do not work	Less than (5000) riyals	86	156	35.3386	No	I don't have any chronic diseases	0	0	0	0	0	0	0	0	0	0	0	0	0	0	0	0	0	0	0	0	0	0
From 51 to 60.	Female	Married	Saudi	Western Region	High school /Diploma	Retired	Less than (5000) riyals	66	150	29.3333	No	I don't have any chronic diseases	0	0	0	0	0	0	0	0	0	0	0	0	0	0	0	0	0	0	0	0	0	0
From 51 to 60.	Female	Divorced	Saudi	Western Region	High school /Diploma	Retired	Less than (5000) riyals	70	140	35.7143	No	I don't have any chronic diseases	0	0	0	0	0	0	0	0	0	0	0	0	0	0	0	0	0	0	0	0	0	0
From 31 to 40.	Female	Married	Saudi	Southern Region	High school /Diploma	In the government sector	More than (10,000) riyals	89	153	38.0196	No	I don't have any chronic diseases	0	0	0	0	0	0	0	0	0	0	0	0	0	0	0	0	0	0	0	0	0	0
From 41 to 50.	Female	Married	Saudi	Southern Region	High school /Diploma	In the government sector	More than (10,000) riyals	65	150	28.8889	No	I don't have any chronic diseases	0	0	0	0	0	0	0	0	0	0	0	0	0	0	0	0	0	0	0	0	0	0
From 31 to 40.	Male	Married	Saudi	Southern Region	High school /Diploma	In the government sector	More than (10,000) riyals	80	199	20.2015	No	I don't have any chronic diseases	0	0	0	0	0	0	0	0	0	0	0	0	0	0	0	0	0	0	0	0	0	0
From 31 to 40.	Male	Married	Saudi	Southern Region	High school /Diploma	In the government sector	More than (10,000) riyals	58	169	20.3074	No	I don't have any chronic diseases	0	0	0	0	0	0	0	0	0	0	0	0	0	0	0	0	0	0	0	0	0	0
From 41 to 50.	Male	Married	Saudi	Southern Region	High school /Diploma	In the government sector	More than (10,000) riyals	150	180	46.2963	ex smoker	I don't have any chronic diseases	0	0	0	0	0	0	0	0	0	0	0	0	0	0	0	0	0	0	0	0	0	0
From 31 to 40.	Female	Widowed	Saudi	Western Region	High school /Diploma	In the government sector	More than (10,000) riyals	60	155	24.974	No	I don't have any chronic diseases	0	0	0	0	0	0	0	0	0	0	0	0	0	0	0	0	0	0	0	0	0	0
From 41 to 50.	Female	Married	Saudi	Western Region	High school /Diploma	In the government sector	More than (10,000) riyals	90	158	36.0519	No	I don't have any chronic diseases	0	0	0	0	0	0	0	0	0	0	0	0	0	0	0	0	0	0	0	0	0	0
From 41 to 50.	Male	Married	Saudi	Western Region	High school /Diploma	In the government sector	More than (10,000) riyals	120	176	38.7397	No	I don't have any chronic diseases	0	0	0	0	0	0	0	0	0	0	0	0	0	0	0	0	0	0	0	0	0	0
From 31 to 40.	Male	Married	Saudi	Western Region	High school /Diploma	In the government sector	More than (10,000) riyals	85	174	28.075	No	I don't have any chronic diseases	0	0	0	0	0	0	0	0	0	0	0	0	0	0	0	0	0	0	0	0	0	0
From 51 to 60.	Male	Married	Saudi	Western Region	High school /Diploma	In the government sector	More than (10,000) riyals	74	169	25.9095	Yes	I don't have any chronic diseases	0	0	0	0	0	0	0	0	0	0	0	0	0	0	0	0	0	0	0	0	0	0
From 41 to 50.	Male	Divorced	Saudi	Central Region	High school /Diploma	In the government sector	More than (10,000) riyals	92	182	27.7744	Yes	I don't have any chronic diseases	0	0	0	0	0	0	0	0	0	0	0	0	0	0	0	0	0	0	0	0	0	0
From 18 to 30.	Male	Single	Saudi	Southern Region	University	In the government sector	More than (10,000) riyals	72	178	22.7244	Yes	I don't have any chronic diseases	0	0	0	0	0	0	0	0	0	0	0	0	0	0	0	0	0	0	0	0	0	0
From 41 to 50.	Female	Married	Saudi	Southern Region	University	In the government sector	More than (10,000) riyals	62	154	26.1427	No	I don't have any chronic diseases	0	0	0	0	0	0	0	0	0	0	0	0	0	0	0	0	0	0	0	0	0	0
From 41 to 50.	Female	Married	Saudi	Southern Region	University	In the government sector	More than (10,000) riyals	68	200	17	No	I don't have any chronic diseases	0	0	0	0	0	0	0	0	0	0	0	0	0	0	0	0	0	0	0	0	0	0
From 31 to 40.	Female	Married	Saudi	Southern Region	University	In the government sector	More than (10,000) riyals	66	168	23.3844	ex smoker	I don't have any chronic diseases	0	0	0	0	0	0	0	0	0	0	0	0	0	0	0	0	0	0	0	0	0	0
From 31 to 40.	Female	Married	Saudi	Southern Region	University	In the government sector	More than (10,000) riyals	57	166	20.6852	Yes	I don't have any chronic diseases	0	0	0	0	0	0	0	0	0	0	0	0	0	0	0	0	0	0	0	0	0	0
From 41 to 50.	Male	Married	Saudi	Southern Region	University	In the government sector	More than (10,000) riyals	95	172	32.112	No	I don't have any chronic diseases	0	0	0	0	0	0	0	0	0	0	0	0	0	0	0	0	0	0	0	0	0	0
From 41 to 50.	Male	Married	Saudi	Southern Region	University	In the government sector	More than (10,000) riyals	62	156	25.4767	No	I don't have any chronic diseases	0	0	0	0	0	0	0	0	0	0	0	0	0	0	0	0	0	0	0	0	0	0
From 18 to 30.	Male	Married	Saudi	Southern Region	University	In the government sector	More than (10,000) riyals	63	167	22.5896	Yes	I don't have any chronic diseases	0	0	0	0	0	0	0	0	0	0	0	0	0	0	0	0	0	0	0	0	0	0
From 18 to 30.	Male	Married	Saudi	Southern Region	University	In the government sector	More than (10,000) riyals	96	165	35.2617	Yes	I don't have any chronic diseases	0	0	0	0	0	0	0	0	0	0	0	0	0	0	0	0	0	0	0	0	0	0
From 41 to 50.	Female	Married	Saudi	Eastern Region	University	In the government sector	More than (10,000) riyals	85	153	36.3108	No	I don't have any chronic diseases	0	0	0	0	0	0	0	0	0	0	0	0	0	0	0	0	0	0	0	0	0	0
From 18 to 30.	Female	Married	Saudi	Eastern Region	University	In the government sector	More than (10,000) riyals	66	159	26.1066	No	I don't have any chronic diseases	0	0	0	0	0	0	0	0	0	0	0	0	0	0	0	0	0	0	0	0	0	0
From 31 to 40.	Male	Married	Saudi	Eastern Region	University	In the government sector	More than (10,000) riyals	85	176	27.4406	No	I don't have any chronic diseases	0	0	0	0	0	0	0	0	0	0	0	0	0	0	0	0	0	0	0	0	0	0
From 31 to 40.	Male	Divorced	Saudi	Eastern Region	University	In the government sector	More than (10,000) riyals	77	170	26.6436	Yes	I don't have any chronic diseases	0	0	0	0	0	0	0	0	0	0	0	0	0	0	0	0	0	0	0	0	0	0
From 31 to 40.	Female	Married	Saudi	North Region	University	In the government sector	More than (10,000) riyals	80	156	32.8731	No	I don't have any chronic diseases	0	0	0	0	0	0	0	0	0	0	0	0	0	0	0	0	0	0	0	0	0	0
From 31 to 40.	Female	Married	Saudi	North Region	University	In the government sector	More than (10,000) riyals	90	150	40	No	I don't have any chronic diseases	0	0	0	0	0	0	0	0	0	0	0	0	0	0	0	0	0	0	0	0	0	0
From 31 to 40.	Male	Married	Saudi	North Region	University	In the government sector	More than (10,000) riyals	98	178	30.9304	No	I don't have any chronic diseases	0	0	0	0	0	0	0	0	0	0	0	0	0	0	0	0	0	0	0	0	0	0
From 41 to 50.	Female	Divorced	Saudi	North Region	University	In the government sector	More than (10,000) riyals	79	142	39.1787	No	I don't have any chronic diseases	0	0	0	0	0	0	0	0	0	0	0	0	0	0	0	0	0	0	0	0	0	0
From 31 to 40.	Male	Divorced	Saudi	North Region	University	In the government sector	More than (10,000) riyals	79	165	29.0174	Yes	I don't have any chronic diseases	0	0	0	0	0	0	0	0	0	0	0	0	0	0	0	0	0	0	0	0	0	0
From 18 to 30.	Female	Single	Saudi	Western Region	University	In the government sector	More than (10,000) riyals	56	150	24.8889	No	I don't have any chronic diseases	0	0	0	0	0	0	0	0	0	0	0	0	0	0	0	0	0	0	0	0	0	0
From 31 to 40.	Male	Single	Saudi	Western Region	University	In the government sector	More than (10,000) riyals	90	175	29.3878	Yes	I don't have any chronic diseases	0	0	0	0	0	0	0	0	0	0	0	0	0	0	0	0	0	0	0	0	0	0
From 41 to 50.	Female	Married	Saudi	Western Region	University	In the government sector	More than (10,000) riyals	53	161	20.4467	No	I don't have any chronic diseases	0	0	0	0	0	0	0	0	0	0	0	0	0	0	0	0	0	0	0	0	0	0
From 41 to 50.	Female	Married	Saudi	Western Region	University	In the government sector	More than (10,000) riyals	53	156	21.7784	No	I don't have any chronic diseases	0	0	0	0	0	0	0	0	0	0	0	0	0	0	0	0	0	0	0	0	0	0
From 41 to 50.	Female	Married	Saudi	Western Region	University	In the government sector	More than (10,000) riyals	66	164	24.539	No	I don't have any chronic diseases	0	0	0	0	0	0	0	0	0	0	0	0	0	0	0	0	0	0	0	0	0	0
From 31 to 40.	Female	Married	Saudi	Western Region	University	In the government sector	More than (10,000) riyals	80	155	33.2986	No	I don't have any chronic diseases	0	0	0	0	0	0	0	0	0	0	0	0	0	0	0	0	0	0	0	0	0	0
From 41 to 50.	Female	Married	Saudi	Western Region	University	In the government sector	More than (10,000) riyals	90	162	34.2936	No	I don't have any chronic diseases	0	0	0	0	0	0	0	0	0	0	0	0	0	0	0	0	0	0	0	0	0	0
From 41 to 50.	Female	Married	Saudi	Western Region	University	In the government sector	More than (10,000) riyals	75	163	28.2284	No	I don't have any chronic diseases	0	0	0	0	0	0	0	0	0	0	0	0	0	0	0	0	0	0	0	0	0	0
From 41 to 50.	Female	Married	Saudi	Western Region	University	In the government sector	More than (10,000) riyals	69	152	29.865	No	I don't have any chronic diseases	0	0	0	0	0	0	0	0	0	0	0	0	0	0	0	0	0	0	0	0	0	0
From 51 to 60.	Female	Married	Saudi	Western Region	University	In the government sector	More than (10,000) riyals	67	268	9.32836	No	I don't have any chronic diseases	0	0	0	0	0	0	0	0	0	0	0	0	0	0	0	0	0	0	0	0	0	0
From 18 to 30.	Female	Married	Saudi	Western Region	University	In the government sector	More than (10,000) riyals	43	165	15.7943	No	I don't have any chronic diseases	0	0	0	0	0	0	0	0	0	0	0	0	0	0	0	0	0	0	0	0	0	0
From 31 to 40.	Female	Married	Saudi	Western Region	University	In the government sector	More than (10,000) riyals	80	167	28.6851	Yes	I don't have any chronic diseases	0	0	0	0	0	0	0	0	0	0	0	0	0	0	0	0	0	0	0	0	0	0
From 41 to 50.	Male	Married	Saudi	Western Region	University	In the government sector	More than (10,000) riyals	88	170	30.4498	No	I don't have any chronic diseases	0	0	0	0	0	0	0	0	0	0	0	0	0	0	0	0	0	0	0	0	0	0
From 41 to 50.	Male	Married	Saudi	Western Region	University	In the government sector	More than (10,000) riyals	102	180	31.4815	No	I don't have any chronic diseases	0	0	0	0	0	0	0	0	0	0	0	0	0	0	0	0	0	0	0	0	0	0
From 41 to 50.	Male	Married	Saudi	Western Region	University	In the government sector	More than (10,000) riyals	98	174	32.3689	No	I don't have any chronic diseases	0	0	0	0	0	0	0	0	0	0	0	0	0	0	0	0	0	0	0	0	0	0
From 31 to 40.	Male	Married	Saudi	Western Region	University	In the government sector	More than (10,000) riyals	82.5	181	25.1824	No	I don't have any chronic diseases	0	0	0	0	0	0	0	0	0	0	0	0	0	0	0	0	0	0	0	0	0	0
From 41 to 50.	Male	Married	Saudi	Western Region	University	In the government sector	More than (10,000) riyals	80	176	25.8264	No	I don't have any chronic diseases	0	0	0	0	0	0	0	0	0	0	0	0	0	0	0	0	0	0	0	0	0	0
From 51 to 60.	Male	Married	Saudi	Western Region	University	In the government sector	More than (10,000) riyals	74	162	28.1969	No	I don't have any chronic diseases	0	0	0	0	0	0	0	0	0	0	0	0	0	0	0	0	0	0	0	0	0	0
From 41 to 50.	Male	Married	Saudi	Western Region	University	In the government sector	More than (10,000) riyals	90	175	29.3878	No	I don't have any chronic diseases	0	0	0	0	0	0	0	0	0	0	0	0	0	0	0	0	0	0	0	0	0	0
From 31 to 40.	Male	Married	Saudi	Western Region	University	In the government sector	More than (10,000) riyals	64	173	21.3839	Yes	I don't have any chronic diseases	0	0	0	0	0	0	0	0	0	0	0	0	0	0	0	0	0	0	0	0	0	0
From 31 to 40.	Male	Married	Saudi	Western Region	University	In the government sector	More than (10,000) riyals	56	157	22.719	Yes	I don't have any chronic diseases	0	0	0	0	0	0	0	0	0	0	0	0	0	0	0	0	0	0	0	0	0	0
From 41 to 50.	Male	Married	Saudi	Western Region	University	In the government sector	More than (10,000) riyals	63	160	24.6094	Yes	I don't have any chronic diseases	0	0	0	0	0	0	0	0	0	0	0	0	0	0	0	0	0	0	0	0	0	0
From 41 to 50.	Male	Married	Saudi	Western Region	University	In the government sector	More than (10,000) riyals	90	172	30.4218	Yes	I don't have any chronic diseases	0	0	0	0	0	0	0	0	0	0	0	0	0	0	0	0	0	0	0	0	0	0
From 41 to 50.	Male	Married	Saudi	Western Region	University	In the government sector	More than (10,000) riyals	83	173	27.7323	Yes	I don't have any chronic diseases	0	0	0	0	0	0	0	0	0	0	0	0	0	0	0	0	0	0	0	0	0	0
From 51 to 60.	Male	Married	Saudi	Western Region	University	In the government sector	More than (10,000) riyals	103	182	31.0953	ex smoker	I don't have any chronic diseases	0	0	0	0	0	0	0	0	0	0	0	0	0	0	0	0	0	0	0	0	0	0
From 31 to 40.	Female	Married	Saudi	Central Region	University	In the government sector	More than (10,000) riyals	86	162	32.7694	No	I don't have any chronic diseases	0	0	0	0	0	0	0	0	0	0	0	0	0	0	0	0	0	0	0	0	0	0
From 41 to 50.	Female	Married	Saudi	Central Region	University	In the government sector	More than (10,000) riyals	66	160	25.7812	No	I don't have any chronic diseases	0	0	0	0	0	0	0	0	0	0	0	0	0	0	0	0	0	0	0	0	0	0
From 41 to 50.	Male	Married	Saudi	Central Region	University	In the government sector	More than (10,000) riyals	105	182	31.6991	No	I don't have any chronic diseases	0	0	0	0	0	0	0	0	0	0	0	0	0	0	0	0	0	0	0	0	0	0
From 31 to 40.	Male	Married	Saudi	Central Region	University	In the government sector	More than (10,000) riyals	88	173	29.4029	Yes	I don't have any chronic diseases	0	0	0	0	0	0	0	0	0	0	0	0	0	0	0	0	0	0	0	0	0	0
From 18 to 30.	Female	Divorced	Saudi	Central Region	University	In the government sector	More than (10,000) riyals	58	168	20.5499	No	I don't have any chronic diseases	0	0	0	0	0	0	0	0	0	0	0	0	0	0	0	0	0	0	0	0	0	0
From 18 to 30.	Male	Single	Saudi	Southern Region	Postgraduate	In the government sector	More than (10,000) riyals	73	181	22.2826	No	I don't have any chronic diseases	0	0	0	0	0	0	0	0	0	0	0	0	0	0	0	0	0	0	0	0	0	0
From 31 to 40.	Female	Married	Saudi	Southern Region	Postgraduate	In the government sector	More than (10,000) riyals	76	153	32.4661	No	I don't have any chronic diseases	0	0	0	0	0	0	0	0	0	0	0	0	0	0	0	0	0	0	0	0	0	0
From 18 to 30.	Male	Married	Saudi	Southern Region	Postgraduate	In the government sector	More than (10,000) riyals	71	168	25.1559	Yes	I don't have any chronic diseases	0	0	0	0	0	0	0	0	0	0	0	0	0	0	0	0	0	0	0	0	0	0
From 51 to 60.	Male	Married	Saudi	North Region	Postgraduate	In the government sector	More than (10,000) riyals	89	185	26.0044	No	I don't have any chronic diseases	0	0	0	0	0	0	0	0	0	0	0	0	0	0	0	0	0	0	0	0	0	0
From 31 to 40.	Male	Married	Saudi	North Region	Postgraduate	In the government sector	More than (10,000) riyals	77	165	28.2828	No	I don't have any chronic diseases	0	0	0	0	0	0	0	0	0	0	0	0	0	0	0	0	0	0	0	0	0	0
From 18 to 30.	Female	Married	Saudi	Western Region	Postgraduate	In the government sector	More than (10,000) riyals	54	156	22.1893	No	I don't have any chronic diseases	0	0	0	0	0	0	0	0	0	0	0	0	0	0	0	0	0	0	0	0	0	0
From 41 to 50.	Female	Married	Saudi	Western Region	Postgraduate	In the government sector	More than (10,000) riyals	93	155	38.7097	No	I don't have any chronic diseases	0	0	0	0	0	0	0	0	0	0	0	0	0	0	0	0	0	0	0	0	0	0
From 18 to 30.	Male	Married	Saudi	Western Region	Postgraduate	In the government sector	More than (10,000) riyals	70	176	22.5981	No	I don't have any chronic diseases	0	0	0	0	0	0	0	0	0	0	0	0	0	0	0	0	0	0	0	0	0	0
From 41 to 50.	Female	Divorced	Saudi	Western Region	Postgraduate	In the government sector	More than (10,000) riyals	80	162	30.4832	No	I don't have any chronic diseases	0	0	0	0	0	0	0	0	0	0	0	0	0	0	0	0	0	0	0	0	0	0
From 31 to 40.	Female	Married	Saudi	Central Region	Postgraduate	In the government sector	More than (10,000) riyals	53	156	21.7784	No	I don't have any chronic diseases	0	0	0	0	0	0	0	0	0	0	0	0	0	0	0	0	0	0	0	0	0	0
From 31 to 40.	Female	Married	Saudi	Central Region	Postgraduate	In the government sector	More than (10,000) riyals	77	162	29.34	No	I don't have any chronic diseases	0	0	0	0	0	0	0	0	0	0	0	0	0	0	0	0	0	0	0	0	0	0
From 31 to 40.	Female	Married	Saudi	Central Region	Postgraduate	In the government sector	More than (10,000) riyals	46	164	17.1029	No	I don't have any chronic diseases	0	0	0	0	0	0	0	0	0	0	0	0	0	0	0	0	0	0	0	0	0	0
From 41 to 50.	Male	Married	Saudi	Central Region	Postgraduate	In the government sector	More than (10,000) riyals	83	165	30.4867	No	I don't have any chronic diseases	0	0	0	0	0	0	0	0	0	0	0	0	0	0	0	0	0	0	0	0	0	0
From 41 to 50.	Male	Married	Saudi	Central Region	Postgraduate	In the government sector	More than (10,000) riyals	80	176	25.8264	No	I don't have any chronic diseases	0	0	0	0	0	0	0	0	0	0	0	0	0	0	0	0	0	0	0	0	0	0
From 51 to 60.	Male	Married	Saudi	Western Region	Middle school	In the government sector	More than (10,000) riyals	100	167	35.8564	Yes	I don't have any chronic diseases	0	0	0	0	0	0	0	0	0	0	0	0	0	0	0	0	0	0	0	0	0	0
From 31 to 40.	Male	Married	Saudi	Central Region	High school /Diploma	In the private sector	More than (10,000) riyals	99	176	31.9602	Yes	I don't have any chronic diseases	0	0	0	0	0	0	0	0	0	0	0	0	0	0	0	0	0	0	0	0	0	0
From 18 to 30.	Male	Single	Saudi	Eastern Region	University	In the private sector	More than (10,000) riyals	81	175	26.449	ex smoker	I don't have any chronic diseases	0	0	0	0	0	0	0	0	0	0	0	0	0	0	0	0	0	0	0	0	0	0
From 18 to 30.	Male	Married	Saudi	North Region	University	In the private sector	More than (10,000) riyals	93	180	28.7037	Yes	I don't have any chronic diseases	0	0	0	0	0	0	0	0	0	0	0	0	0	0	0	0	0	0	0	0	0	0
From 18 to 30.	Female	Single	Saudi	Western Region	University	In the private sector	More than (10,000) riyals	61	165	22.4059	No	I don't have any chronic diseases	0	0	0	0	0	0	0	0	0	0	0	0	0	0	0	0	0	0	0	0	0	0
From 31 to 40.	Male	Married	Saudi	Central Region	University	In the private sector	More than (10,000) riyals	90	169	31.5115	No	I don't have any chronic diseases	0	0	0	0	0	0	0	0	0	0	0	0	0	0	0	0	0	0	0	0	0	0
From 18 to 30.	Male	Married	Saudi	Central Region	University	In the private sector	More than (10,000) riyals	124	178	39.1365	Yes	I don't have any chronic diseases	0	0	0	0	0	0	0	0	0	0	0	0	0	0	0	0	0	0	0	0	0	0
From 41 to 50.	Male	Divorced	Saudi	Central Region	University	In the private sector	More than (10,000) riyals	82	174	27.0842	Yes	I don't have any chronic diseases	0	0	0	0	0	0	0	0	0	0	0	0	0	0	0	0	0	0	0	0	0	0
From 18 to 30.	Female	Single	Saudi	North Region	Postgraduate	In the private sector	More than (10,000) riyals	99	165	36.3636	No	I don't have any chronic diseases	0	0	0	0	0	0	0	0	0	0	0	0	0	0	0	0	0	0	0	0	0	0
From 18 to 30.	Male	Single	Saudi	Southern Region	High school /Diploma	Student	More than (10,000) riyals	52	168	18.424	No	I don't have any chronic diseases	0	0	0	0	0	0	0	0	0	0	0	0	0	0	0	0	0	0	0	0	0	0
From 18 to 30.	Female	Single	Saudi	Eastern Region	High school /Diploma	Student	More than (10,000) riyals	27	150	12	No	I don't have any chronic diseases	0	0	0	0	0	0	0	0	0	0	0	0	0	0	0	0	0	0	0	0	0	0
From 18 to 30.	Female	Single	Saudi	North Region	High school /Diploma	Student	More than (10,000) riyals	67	155	27.8876	No	I don't have any chronic diseases	0	0	0	0	0	0	0	0	0	0	0	0	0	0	0	0	0	0	0	0	0	0
From 18 to 30.	Female	Single	Saudi	Western Region	High school /Diploma	Student	More than (10,000) riyals	50	170	17.301	No	I don't have any chronic diseases	0	0	0	0	0	0	0	0	0	0	0	0	0	0	0	0	0	0	0	0	0	0
From 18 to 30.	Female	Single	Saudi	Western Region	High school /Diploma	Student	More than (10,000) riyals	49	170	16.955	Yes	I don't have any chronic diseases	0	0	0	0	0	0	0	0	0	0	0	0	0	0	0	0	0	0	0	0	0	0
From 18 to 30.	Male	Single	Saudi	Western Region	High school /Diploma	Student	More than (10,000) riyals	80	170	27.6817	No	I don't have any chronic diseases	0	0	0	0	0	0	0	0	0	0	0	0	0	0	0	0	0	0	0	0	0	0
From 18 to 30.	Male	Single	Saudi	Western Region	High school /Diploma	Student	More than (10,000) riyals	50	170	17.301	No	I don't have any chronic diseases	0	0	0	0	0	0	0	0	0	0	0	0	0	0	0	0	0	0	0	0	0	0
From 18 to 30.	Female	Single	Saudi	Central Region	High school /Diploma	Student	More than (10,000) riyals	50	156	20.5457	No	I don't have any chronic diseases	0	0	0	0	0	0	0	0	0	0	0	0	0	0	0	0	0	0	0	0	0	0
From 18 to 30.	Female	Single	Saudi	Central Region	High school /Diploma	Student	More than (10,000) riyals	64	160	25	No	I don't have any chronic diseases	0	0	0	0	0	0	0	0	0	0	0	0	0	0	0	0	0	0	0	0	0	0
From 18 to 30.	Female	Single	Saudi	Central Region	High school /Diploma	Student	More than (10,000) riyals	39	158	15.6225	No	I don't have any chronic diseases	0	0	0	0	0	0	0	0	0	0	0	0	0	0	0	0	0	0	0	0	0	0
From 18 to 30.	Female	Single	Saudi	Central Region	High school /Diploma	Student	More than (10,000) riyals	60	150	26.6667	Yes	I don't have any chronic diseases	0	0	0	0	0	0	0	0	0	0	0	0	0	0	0	0	0	0	0	0	0	0
From 18 to 30.	Male	Single	Saudi	Central Region	High school /Diploma	Student	More than (10,000) riyals	63	172	21.2953	Yes	I don't have any chronic diseases	0	0	0	0	0	0	0	0	0	0	0	0	0	0	0	0	0	0	0	0	0	0
From 18 to 30.	Male	Single	Saudi	Central Region	High school /Diploma	Student	More than (10,000) riyals	50	165	18.3655	Yes	I don't have any chronic diseases	0	0	0	0	0	0	0	0	0	0	0	0	0	0	0	0	0	0	0	0	0	0
From 18 to 30.	Female	Single	Saudi	Southern Region	University	Student	More than (10,000) riyals	55	165	20.202	No	I don't have any chronic diseases	0	0	0	0	0	0	0	0	0	0	0	0	0	0	0	0	0	0	0	0	0	0
From 18 to 30.	Female	Single	Saudi	Southern Region	University	Student	More than (10,000) riyals	54	153	23.0681	No	I don't have any chronic diseases	0	0	0	0	0	0	0	0	0	0	0	0	0	0	0	0	0	0	0	0	0	0
From 18 to 30.	Female	Single	Saudi	Southern Region	University	Student	More than (10,000) riyals	102	168	36.1395	No	I don't have any chronic diseases	0	0	0	0	0	0	0	0	0	0	0	0	0	0	0	0	0	0	0	0	0	0
From 18 to 30.	Female	Single	Saudi	Southern Region	University	Student	More than (10,000) riyals	100	157	40.5696	No	I don't have any chronic diseases	0	0	0	0	0	0	0	0	0	0	0	0	0	0	0	0	0	0	0	0	0	0
From 18 to 30.	Female	Single	Saudi	Southern Region	University	Student	More than (10,000) riyals	33	151	14.473	No	I don't have any chronic diseases	0	0	0	0	0	0	0	0	0	0	0	0	0	0	0	0	0	0	0	0	0	0
From 18 to 30.	Female	Single	Saudi	Southern Region	University	Student	More than (10,000) riyals	35.5	148	16.2071	No	I don't have any chronic diseases	0	0	0	0	0	0	0	0	0	0	0	0	0	0	0	0	0	0	0	0	0	0
From 18 to 30.	Female	Single	Saudi	Southern Region	University	Student	More than (10,000) riyals	40	156	16.4366	No	I don't have any chronic diseases	0	0	0	0	0	0	0	0	0	0	0	0	0	0	0	0	0	0	0	0	0	0
From 18 to 30.	Female	Single	Saudi	Southern Region	University	Student	More than (10,000) riyals	42	156	17.2584	No	I don't have any chronic diseases	0	0	0	0	0	0	0	0	0	0	0	0	0	0	0	0	0	0	0	0	0	0
From 18 to 30.	Male	Single	Saudi	Southern Region	University	Student	More than (10,000) riyals	59	172	19.9432	No	I don't have any chronic diseases	0	0	0	0	0	0	0	0	0	0	0	0	0	0	0	0	0	0	0	0	0	0
From 18 to 30.	Male	Single	Saudi	Southern Region	University	Student	More than (10,000) riyals	85	189	23.7955	No	I don't have any chronic diseases	0	0	0	0	0	0	0	0	0	0	0	0	0	0	0	0	0	0	0	0	0	0
From 18 to 30.	Male	Single	Saudi	Southern Region	University	Student	More than (10,000) riyals	70	178	22.0932	ex smoker	I don't have any chronic diseases	0	0	0	0	0	0	0	0	0	0	0	0	0	0	0	0	0	0	0	0	0	0
From 18 to 30.	Female	Married	Saudi	Southern Region	University	Student	More than (10,000) riyals	45	160	17.5781	No	I don't have any chronic diseases	0	0	0	0	0	0	0	0	0	0	0	0	0	0	0	0	0	0	0	0	0	0
From 18 to 30.	Female	Single	Saudi	Eastern Region	University	Student	More than (10,000) riyals	52	154	21.9261	No	I don't have any chronic diseases	0	0	0	0	0	0	0	0	0	0	0	0	0	0	0	0	0	0	0	0	0	0
From 18 to 30.	Male	Single	Saudi	Eastern Region	University	Student	More than (10,000) riyals	66	179	20.5986	Yes	I don't have any chronic diseases	0	0	0	0	0	0	0	0	0	0	0	0	0	0	0	0	0	0	0	0	0	0
From 18 to 30.	Male	Single	Saudi	Eastern Region	University	Student	More than (10,000) riyals	112	179	34.9552	Yes	I don't have any chronic diseases	0	0	0	0	0	0	0	0	0	0	0	0	0	0	0	0	0	0	0	0	0	0
From 18 to 30.	Female	Single	Saudi	North Region	University	Student	More than (10,000) riyals	46	155	19.1467	No	I don't have any chronic diseases	0	0	0	0	0	0	0	0	0	0	0	0	0	0	0	0	0	0	0	0	0	0
From 18 to 30.	Female	Single	Saudi	North Region	University	Student	More than (10,000) riyals	40	152	17.313	No	I don't have any chronic diseases	0	0	0	0	0	0	0	0	0	0	0	0	0	0	0	0	0	0	0	0	0	0
From 18 to 30.	Male	Single	Saudi	North Region	University	Student	More than (10,000) riyals	78	174	25.763	No	I don't have any chronic diseases	0	0	0	0	0	0	0	0	0	0	0	0	0	0	0	0	0	0	0	0	0	0
From 18 to 30.	Female	Single	Saudi	Western Region	University	Student	More than (10,000) riyals	43	151	18.8588	No	I don't have any chronic diseases	0	0	0	0	0	0	0	0	0	0	0	0	0	0	0	0	0	0	0	0	0	0
From 18 to 30.	Female	Single	Saudi	Western Region	University	Student	More than (10,000) riyals	46	155	19.1467	No	I don't have any chronic diseases	0	0	0	0	0	0	0	0	0	0	0	0	0	0	0	0	0	0	0	0	1	1
From 18 to 30.	Female	Single	Saudi	Western Region	University	Student	More than (10,000) riyals	47	156	19.313	No	I don't have any chronic diseases	0	0	0	0	0	0	0	0	0	0	0	0	0	0	0	0	0	0	0	0	1	1
From 18 to 30.	Female	Single	Saudi	Western Region	University	Student	More than (10,000) riyals	43	149	19.3685	No	I don't have any chronic diseases	0	0	0	0	0	0	0	0	0	0	0	0	0	0	0	0	0	0	0	0	1	1
From 18 to 30.	Female	Single	Saudi	Western Region	University	Student	More than (10,000) riyals	60	163	22.5827	No	I don't have any chronic diseases	0	0	0	0	0	0	0	0	0	0	0	0	0	0	0	0	0	0	0	0	1	1
From 18 to 30.	Female	Single	Saudi	Western Region	University	Student	More than (10,000) riyals	62	165	22.7732	No	I don't have any chronic diseases	0	0	0	0	0	0	0	0	0	0	0	0	0	0	0	0	0	0	0	0	1	1
From 18 to 30.	Female	Single	Saudi	Western Region	University	Student	More than (10,000) riyals	49	145	23.3056	No	I don't have any chronic diseases	0	0	0	0	0	0	0	0	0	0	0	0	0	0	0	0	0	0	0	0	1	1
From 18 to 30.	Female	Single	Saudi	Western Region	University	Student	More than (10,000) riyals	66	168	23.3844	No	I don't have any chronic diseases	0	0	0	0	0	0	0	0	0	0	0	0	0	0	0	0	0	0	0	0	1	1
From 18 to 30.	Female	Single	Saudi	Western Region	University	Student	More than (10,000) riyals	86	165	31.5886	No	I don't have any chronic diseases	0	0	0	0	0	0	0	0	0	0	0	0	0	0	0	0	0	0	0	0	1	1
From 18 to 30.	Female	Single	Saudi	Western Region	University	Student	More than (10,000) riyals	66	162	25.1486	No	I don't have any chronic diseases	0	0	0	0	0	0	0	0	0	0	0	0	0	0	0	0	0	0	0	0	1	1
From 18 to 30.	Female	Single	Saudi	Western Region	University	Student	More than (10,000) riyals	65	157	26.3702	No	I don't have any chronic diseases	0	0	0	0	0	0	0	0	0	0	0	0	0	0	0	0	0	0	0	0	1	1
From 18 to 30.	Female	Single	Saudi	Western Region	University	Student	More than (10,000) riyals	70	160	27.3437	No	I don't have any chronic diseases	0	0	0	0	0	0	0	0	0	0	0	0	0	0	0	0	0	0	0	0	1	1
From 18 to 30.	Female	Single	Saudi	Western Region	University	Student	More than (10,000) riyals	65	152	28.1337	No	I don't have any chronic diseases	0	0	0	0	0	0	0	0	0	0	0	0	0	0	0	0	0	0	0	0	1	1
From 18 to 30.	Female	Single	Saudi	Western Region	University	Student	More than (10,000) riyals	75	160	29.2969	No	I don't have any chronic diseases	0	0	0	0	0	0	0	0	0	0	0	0	0	0	0	0	0	0	0	0	1	1
From 18 to 30.	Female	Single	Saudi	Western Region	University	Student	More than (10,000) riyals	35	159	13.8444	No	I don't have any chronic diseases	0	0	0	0	0	0	0	0	0	0	0	0	0	0	0	0	0	0	0	0	1	1
From 18 to 30.	Female	Single	Saudi	Western Region	University	Student	More than (10,000) riyals	43	156	17.6693	No	I don't have any chronic diseases	0	0	0	0	0	0	0	0	0	0	0	0	0	0	0	0	0	0	0	0	1	1
From 18 to 30.	Female	Single	Saudi	Western Region	University	Student	More than (10,000) riyals	40	149	18.0172	No	I don't have any chronic diseases	0	0	0	0	0	0	0	0	0	0	0	0	0	0	0	0	0	0	0	0	1	1
From 18 to 30.	Female	Single	Saudi	Western Region	University	Student	More than (10,000) riyals	38	145	18.0737	No	I don't have any chronic diseases	0	0	0	0	0	0	0	0	0	0	0	0	0	0	0	0	0	0	0	0	1	1
From 18 to 30.	Female	Single	Saudi	Western Region	University	Student	More than (10,000) riyals	56	160	21.875	Yes	I don't have any chronic diseases	0	0	0	0	0	0	0	0	0	0	0	0	0	0	0	0	0	0	0	0	1	1
From 18 to 30.	Female	Single	Saudi	Western Region	University	Student	More than (10,000) riyals	67	158	26.8386	No	I don't have any chronic diseases	0	0	0	0	0	0	0	0	0	0	0	0	0	0	0	0	0	0	0	0	1	1
From 18 to 30.	Male	Single	Saudi	Western Region	University	Student	More than (10,000) riyals	113	170	39.1003	No	I don't have any chronic diseases	0	0	0	0	0	0	0	0	0	0	0	0	0	0	0	0	0	0	0	1	0	1
From 18 to 30.	Male	Single	Saudi	Western Region	University	Student	More than (10,000) riyals	78	188	22.0688	Yes	I don't have any chronic diseases	0	0	0	0	0	0	0	0	0	0	0	0	0	0	0	0	0	0	0	1	0	1
From 18 to 30.	Male	Single	Saudi	Western Region	University	Student	More than (10,000) riyals	67	174	22.1297	Yes	I don't have any chronic diseases	0	0	0	0	0	0	0	0	0	0	0	0	0	0	0	0	0	0	0	1	0	1
From 18 to 30.	Female	Single	Saudi	Central Region	University	Student	More than (10,000) riyals	55	164	20.4491	No	I don't have any chronic diseases	0	0	0	0	0	0	0	0	0	0	0	0	0	0	0	0	0	0	0	1	0	1
From 18 to 30.	Female	Single	Saudi	Central Region	University	Student	More than (10,000) riyals	58	162	22.1003	No	I don't have any chronic diseases	0	0	0	0	0	0	0	0	0	0	0	0	0	0	0	0	0	0	0	1	0	1
From 18 to 30.	Female	Single	Saudi	Central Region	University	Student	More than (10,000) riyals	56	159	22.151	No	I don't have any chronic diseases	0	0	0	0	0	0	0	0	0	0	0	0	0	0	0	0	0	0	0	1	0	1
From 18 to 30.	Female	Single	Saudi	Central Region	University	Student	More than (10,000) riyals	63	160	24.6094	No	I don't have any chronic diseases	0	0	0	0	0	0	0	0	0	0	0	0	0	0	0	0	0	0	0	1	0	1
From 18 to 30.	Female	Single	Saudi	Central Region	University	Student	More than (10,000) riyals	70	160	27.3437	No	I don't have any chronic diseases	0	0	0	0	0	0	0	0	0	0	0	0	0	0	0	0	0	0	0	1	0	1
From 18 to 30.	Male	Single	Saudi	Central Region	University	Student	More than (10,000) riyals	75	182	22.6422	No	I don't have any chronic diseases	0	0	0	0	0	0	0	0	0	0	0	0	0	0	0	0	0	0	0	1	0	1
From 18 to 30.	Male	Single	Saudi	Central Region	University	Student	More than (10,000) riyals	81	170	28.0277	Yes	I don't have any chronic diseases	0	0	0	0	0	0	0	0	0	0	0	0	0	0	0	0	0	0	0	1	0	1
From 41 to 50.	Female	Married	Saudi	Southern Region	Primary school	Do not work	More than (10,000) riyals	62	154	26.1427	No	I don't have any chronic diseases	0	0	0	0	0	0	0	0	0	0	0	0	0	0	0	0	0	0	0	1	0	1
From 31 to 40.	Female	Married	Saudi	Southern Region	High school /Diploma	Do not work	More than (10,000) riyals	114	176	36.8027	No	I don't have any chronic diseases	0	0	0	0	0	0	0	0	0	0	0	0	0	0	0	0	0	0	0	1	0	1
From 41 to 50.	Female	Married	Saudi	Eastern Region	High school /Diploma	Do not work	More than (10,000) riyals	92	159	36.391	No	I don't have any chronic diseases	0	0	0	0	0	0	0	0	0	0	0	0	0	0	0	0	0	0	0	1	0	1
From 18 to 30.	Female	Divorced	Saudi	Eastern Region	High school /Diploma	Do not work	More than (10,000) riyals	62.2	157	25.2343	No	I don't have any chronic diseases	0	0	0	0	0	0	0	0	0	0	0	0	0	0	0	0	0	0	0	1	0	1
From 31 to 40.	Female	Married	Saudi	North Region	High school /Diploma	Do not work	More than (10,000) riyals	70	145	33.2937	No	I don't have any chronic diseases	0	0	0	0	0	0	0	0	0	0	0	0	0	0	0	0	0	0	0	1	0	1
From 51 to 60.	Female	Married	Saudi	Western Region	High school /Diploma	Do not work	More than (10,000) riyals	130	150	57.7778	No	I don't have any chronic diseases	0	0	0	0	0	0	0	0	0	0	0	0	0	0	0	0	0	0	1	0	0	1
From 18 to 30.	Female	Married	Saudi	Western Region	High school /Diploma	Do not work	More than (10,000) riyals	60	154	25.2994	No	I don't have any chronic diseases	0	0	0	0	0	0	0	0	0	0	0	0	0	0	0	0	0	0	1	0	0	1
From 31 to 40.	Female	Married	Saudi	Western Region	High school /Diploma	Do not work	More than (10,000) riyals	70	162	26.6728	Yes	I don't have any chronic diseases	0	0	0	0	0	0	0	0	0	0	0	0	0	0	0	0	0	0	1	0	0	1
From 18 to 30.	Female	Married	Saudi	Western Region	High school /Diploma	Do not work	More than (10,000) riyals	68	155	28.3039	Yes	I don't have any chronic diseases	0	0	0	0	0	0	0	0	0	0	0	0	0	0	0	0	0	0	1	0	0	1
From 51 to 60.	Female	Married	Saudi	Central Region	High school /Diploma	Do not work	More than (10,000) riyals	76	150	33.7778	No	I don't have any chronic diseases	0	0	0	0	0	0	0	0	0	0	0	0	0	0	0	0	0	0	1	0	0	1
From 18 to 30.	Female	Single	Saudi	Southern Region	University	Do not work	More than (10,000) riyals	30	142	14.878	No	I don't have any chronic diseases	0	0	0	0	0	0	0	0	0	0	0	0	0	0	0	0	0	0	1	0	0	1
From 18 to 30.	Female	Single	Saudi	Southern Region	University	Do not work	More than (10,000) riyals	72	150	32	Yes	I don't have any chronic diseases	0	0	0	0	0	0	0	0	0	0	0	0	0	0	0	0	0	0	1	0	0	1
From 31 to 40.	Female	Married	Saudi	Eastern Region	University	Do not work	More than (10,000) riyals	56	160	21.875	No	I don't have any chronic diseases	0	0	0	0	0	0	0	0	0	0	0	0	0	0	0	0	0	0	1	0	0	1
From 51 to 60.	Female	Married	Saudi	Eastern Region	University	Do not work	More than (10,000) riyals	69	159	27.2932	No	I don't have any chronic diseases	0	0	0	0	0	0	0	0	0	0	0	0	0	0	0	0	0	0	1	0	0	1
From 41 to 50.	Female	Married	Saudi	Eastern Region	University	Do not work	More than (10,000) riyals	83	164	30.8596	No	I don't have any chronic diseases	0	0	0	0	0	0	0	0	0	0	0	0	0	0	0	0	0	0	1	0	0	1
From 31 to 40.	Female	Married	Saudi	North Region	University	Do not work	More than (10,000) riyals	46	159	18.1955	No	I don't have any chronic diseases	0	0	0	0	0	0	0	0	0	0	0	0	0	0	0	0	0	0	1	0	0	1
From 18 to 30.	Female	Single	Saudi	Western Region	University	Do not work	More than (10,000) riyals	46.5	155	19.3548	No	I don't have any chronic diseases	0	0	0	0	0	0	0	0	0	0	0	0	0	0	0	0	0	0	1	0	0	1
From 31 to 40.	Female	Married	Saudi	Western Region	University	Do not work	More than (10,000) riyals	64	162	24.3865	No	I don't have any chronic diseases	0	0	0	0	0	0	0	0	0	0	0	0	0	0	0	0	0	0	1	0	0	1
From 18 to 30.	Female	Married	Saudi	Western Region	University	Do not work	More than (10,000) riyals	60	154	25.2994	No	I don't have any chronic diseases	0	0	0	0	0	0	0	0	0	0	0	0	0	0	0	0	0	0	1	0	0	1
From 31 to 40.	Female	Married	Saudi	Western Region	University	Do not work	More than (10,000) riyals	70	165	25.7117	No	I don't have any chronic diseases	0	0	0	0	0	0	0	0	0	0	0	0	0	0	0	0	0	0	1	0	0	1
From 31 to 40.	Female	Married	Saudi	Western Region	University	Do not work	More than (10,000) riyals	66	158	26.4381	No	I don't have any chronic diseases	0	0	0	0	0	0	0	0	0	0	0	0	0	0	0	0	0	0	1	0	0	1
From 31 to 40.	Female	Married	Saudi	Western Region	University	Do not work	More than (10,000) riyals	76	165	27.9155	No	I don't have any chronic diseases	0	0	0	0	0	0	0	0	0	0	0	0	0	0	0	0	0	0	1	0	0	1
From 31 to 40.	Female	Married	Saudi	Western Region	University	Do not work	More than (10,000) riyals	70	155	29.1363	No	I don't have any chronic diseases	0	0	0	0	0	0	0	0	0	0	0	0	0	0	0	0	0	0	1	0	0	1
From 18 to 30.	Female	Single	Saudi	Central Region	University	Do not work	More than (10,000) riyals	70	170	24.2215	No	I don't have any chronic diseases	0	0	0	0	0	0	0	0	0	0	0	0	0	0	0	0	0	0	1	0	0	1
From 18 to 30.	Female	Married	Saudi	Central Region	University	Do not work	More than (10,000) riyals	55	158	22.0317	No	I don't have any chronic diseases	0	0	0	0	0	0	0	0	0	0	0	0	0	0	0	0	0	0	1	0	0	1
From 41 to 50.	Female	Married	Saudi	Central Region	University	Do not work	More than (10,000) riyals	62	159	24.5243	No	I don't have any chronic diseases	0	0	0	0	0	0	0	0	0	0	0	0	0	0	0	0	0	0	1	0	0	1
From 41 to 50.	Female	Married	Saudi	Central Region	University	Do not work	More than (10,000) riyals	69	163	25.9701	No	I don't have any chronic diseases	0	0	0	0	0	0	0	0	0	0	0	0	0	0	0	0	0	0	1	0	0	1
From 41 to 50.	Female	Married	Saudi	Central Region	University	Do not work	More than (10,000) riyals	70	162	26.6728	No	I don't have any chronic diseases	0	0	0	0	0	0	0	0	0	0	0	0	0	0	0	0	0	0	1	0	0	1
From 31 to 40.	Female	Divorced	Saudi	Central Region	University	Do not work	More than (10,000) riyals	38	159	15.0311	No	I don't have any chronic diseases	0	0	0	0	0	0	0	0	0	0	0	0	0	0	0	0	0	0	1	0	0	1
From 31 to 40.	Female	Married	Saudi	Western Region	Postgraduate	Do not work	More than (10,000) riyals	90	165	33.0579	No	I don't have any chronic diseases	0	0	0	0	0	0	0	0	0	0	0	0	0	0	0	0	0	0	1	0	0	1
From 51 to 60.	Male	Married	Saudi	Southern Region	High school /Diploma	Retired	More than (10,000) riyals	65	156	26.7094	No	I don't have any chronic diseases	0	0	0	0	0	0	0	0	0	0	0	0	0	0	0	0	0	0	1	0	0	1
From 41 to 50.	Female	Married	Saudi	Southern Region	University	Retired	More than (10,000) riyals	87	163	32.7449	No	I don't have any chronic diseases	0	0	0	0	0	0	0	0	0	0	0	0	0	0	0	0	0	0	1	0	0	1
From 41 to 50.	Female	Married	Saudi	Western Region	University	Retired	More than (10,000) riyals	65	148	29.6749	No	I don't have any chronic diseases	0	0	0	0	0	0	0	0	0	0	0	0	0	0	0	0	0	0	1	0	0	1
From 51 to 60.	Female	Divorced	Saudi	Western Region	University	Retired	More than (10,000) riyals	63	250	10.08	No	I don't have any chronic diseases	0	0	0	0	0	0	0	0	0	0	0	0	0	0	0	0	0	0	1	0	0	1
From 51 to 60.	Male	Married	Saudi	Central Region	University	Retired	More than (10,000) riyals	76	175	24.8163	No	I don't have any chronic diseases	0	0	0	0	0	0	0	0	0	0	0	0	0	0	0	0	0	0	1	0	0	1
From 41 to 50.	Male	Married	Saudi	Central Region	University	Retired	More than (10,000) riyals	73	168	25.8645	No	I don't have any chronic diseases	0	0	0	0	0	0	0	0	0	0	0	0	0	0	0	0	0	0	1	0	0	1
From 18 to 30.	Female	Divorced	Saudi	Central Region	High school /Diploma	Student	(5000 - 10,000) riyals	72	162	27.4348	No	I suffer from asthma	0	0	0	0	0	0	0	0	0	0	0	0	0	0	0	0	0	0	1	0	0	1
From 18 to 30.	Female	Single	Saudi	Southern Region	University	Student	(5000 - 10,000) riyals	66	160	25.7812	No	I suffer from asthma	0	0	0	0	0	0	0	0	0	0	0	0	0	0	0	0	0	0	1	0	0	1
From 18 to 30.	Male	Single	Saudi	Southern Region	High school /Diploma	In the private sector	Less than (5000) riyals	60	170	20.7612	Yes	I suffer from asthma	0	0	0	0	0	0	0	0	0	0	0	0	0	0	0	0	0	0	1	0	0	1
From 41 to 50.	Male	Married	Saudi	Southern Region	Middle school	In the private sector	Less than (5000) riyals	70	156	28.764	ex smoker	I suffer from asthma	0	0	0	0	0	0	0	0	0	0	0	0	0	0	0	0	0	0	1	0	0	1
From 18 to 30.	Male	Single	Saudi	North Region	University	Student	Less than (5000) riyals	74	165	27.1809	No	I suffer from asthma	0	0	0	0	0	0	0	0	0	0	0	0	0	0	0	0	1	0	0	0	0	1
From 18 to 30.	Female	Single	Saudi	Central Region	University	Student	Less than (5000) riyals	80	165	29.3848	No	I suffer from asthma	0	0	0	0	0	0	0	0	0	0	0	0	0	0	0	0	1	0	0	0	0	1
From 18 to 30.	Male	Single	Saudi	Western Region	High school /Diploma	Student	More than (10,000) riyals	55	157	22.3133	Yes	I suffer from asthma	0	0	0	0	0	0	0	0	0	0	0	0	0	0	0	0	1	0	0	0	0	1
From 18 to 30.	Female	Single	Saudi	Central Region	High school /Diploma	Student	More than (10,000) riyals	59	163	22.2063	No	I suffer from asthma	0	0	0	0	0	0	0	0	0	0	0	0	0	0	0	0	1	0	0	0	0	1
From 18 to 30.	Female	Single	Saudi	Southern Region	University	Student	More than (10,000) riyals	70	159	27.6888	No	I suffer from asthma	0	0	0	0	0	0	0	0	0	0	0	0	0	0	0	0	1	0	0	0	0	1
From 18 to 30.	Female	Single	Saudi	Central Region	High school /Diploma	In the private sector	Less than (5000) riyals	60	168	21.2585	Yes	I suffer from asthma	0	0	0	0	0	0	0	0	0	0	0	0	0	0	0	0	1	0	0	0	0	1
From 18 to 30.	Male	Single	Saudi	North Region	University	Student	Less than (5000) riyals	89	177	28.4082	No	I suffer from asthma	0	0	0	0	0	0	0	0	0	0	0	1	0	0	0	0	0	0	0	0	0	1
From 31 to 40.	Female	Married	Saudi	Western Region	University	Do not work	More than (10,000) riyals	70	159	27.6888	No	I suffer from asthma	0	0	0	0	0	0	0	0	0	0	0	1	0	0	0	0	0	0	0	0	0	1
From 41 to 50.	Female	Married	Saudi	Southern Region	High school /Diploma	Do not work	Less than (5000) riyals	75	165	27.5482	No	I suffer from cancer	0	0	0	0	0	0	0	0	0	0	0	1	0	0	0	0	0	0	0	0	0	1
From 51 to 60.	Male	Married	Saudi	Western Region	High school /Diploma	In the government sector	(5000 - 10,000) riyals	95	180	29.321	No	I suffer from diabetes	0	0	0	0	0	0	0	0	0	0	0	1	0	0	0	0	0	0	0	0	0	1
From 18 to 30.	Female	Single	Saudi	Central Region	Postgraduate	In the private sector	(5000 - 10,000) riyals	90	150	40	No	I suffer from diabetes	0	0	0	0	0	0	0	0	0	0	0	1	0	0	0	0	0	0	0	0	0	1
From 18 to 30.	Male	Single	Saudi	Central Region	High school /Diploma	Do not work	Less than (5000) riyals	56	159	22.151	Yes	I suffer from diabetes	0	0	0	0	0	0	0	0	0	0	0	1	0	0	0	0	0	0	0	0	0	1
From 41 to 50.	Male	Married	Saudi	Eastern Region	High school /Diploma	In the government sector	More than (10,000) riyals	88	175	28.7347	No	I suffer from diabetes	0	0	0	0	0	0	0	0	0	0	0	1	0	0	0	0	0	0	0	0	0	1
From 51 to 60.	Male	Married	Saudi	Western Region	University	In the government sector	More than (10,000) riyals	64	172	21.6333	No	I suffer from diabetes	0	0	0	0	0	0	0	0	0	0	0	1	0	0	0	0	0	0	0	0	0	1
From 51 to 60.	Female	Married	Saudi	Western Region	University	Retired	More than (10,000) riyals	69	157	27.993	No	I suffer from diabetes , I suffer from asthma , I suffer from cardiovascular disease	0	0	0	0	0	0	0	0	0	0	0	1	0	0	0	0	0	0	0	0	0	1
From 51 to 60.	Female	Divorced	Saudi	Western Region	University	Retired	More than (10,000) riyals	110	164	40.8983	No	I suffer from diabetes , I suffer from high cholesterol	0	0	0	0	0	0	0	0	0	0	0	1	0	0	0	0	0	0	0	0	0	1
From 41 to 50.	Female	Married	Saudi	Western Region	High school /Diploma	In the private sector	(5000 - 10,000) riyals	76	160	29.6875	No	I suffer from high blood pressure	0	0	0	0	0	0	0	0	0	0	0	1	0	0	0	0	0	0	0	0	0	1
From 18 to 30.	Female	Single	Saudi	Central Region	Postgraduate	In the private sector	(5000 - 10,000) riyals	76	166	27.5802	No	I suffer from high blood pressure	0	0	0	0	0	0	0	0	0	0	0	1	0	0	0	0	0	0	0	0	0	1
From 41 to 50.	Female	Married	Saudi	Western Region	University	Do not work	(5000 - 10,000) riyals	88	167	31.5537	No	I suffer from high blood pressure	0	0	0	0	0	0	0	0	0	0	0	1	0	0	0	0	0	0	0	0	0	1
From 51 to 60.	Female	Married	Saudi	Western Region	Middle school	Do not work	(5000 - 10,000) riyals	65	155	27.0552	Yes	I suffer from high blood pressure	0	0	0	0	0	0	0	0	0	0	0	1	0	0	0	0	0	0	0	0	0	1
From 51 to 60.	Female	Married	Saudi	Western Region	University	Retired	(5000 - 10,000) riyals	76	156	31.2295	No	I suffer from high blood pressure	0	0	0	0	0	0	0	0	0	0	0	1	0	0	0	0	0	0	0	0	0	1
From 31 to 40.	Female	Married	Saudi	Western Region	University	In the private sector	Less than (5000) riyals	65	156	26.7094	No	I suffer from high blood pressure	0	0	0	0	0	0	0	0	0	0	0	1	0	0	0	0	0	0	0	0	0	1
From 31 to 40.	Female	Single	Saudi	Central Region	University	In the private sector	Less than (5000) riyals	87	155	36.2123	Yes	I suffer from high blood pressure	0	0	0	0	0	0	0	0	0	0	0	1	0	0	0	0	0	0	0	0	0	1
From 18 to 30.	Female	Single	Saudi	Western Region	University	Student	Less than (5000) riyals	42	158	16.8242	No	I suffer from high blood pressure	0	0	0	0	0	0	0	0	0	0	0	1	0	0	0	0	0	0	0	0	0	1
From 31 to 40.	Female	Married	Saudi	Central Region	University	Do not work	Less than (5000) riyals	83	156	34.1059	No	I suffer from high blood pressure	0	0	0	0	0	0	0	0	0	0	0	1	0	0	0	0	0	0	0	0	0	1
From 31 to 40.	Female	Married	Saudi	Eastern Region	Middle school	Retired	Less than (5000) riyals	90	175	29.3878	No	I suffer from high blood pressure	0	0	0	0	0	0	0	0	0	0	0	1	0	0	0	0	0	0	0	0	0	1
From 31 to 40.	Female	Married	Saudi	Southern Region	University	In the government sector	More than (10,000) riyals	72	169	25.2092	No	I suffer from high blood pressure	0	0	0	0	0	0	0	0	0	0	0	1	0	0	0	0	0	0	0	0	0	1
From 31 to 40.	Male	Married	Saudi	Western Region	University	In the government sector	More than (10,000) riyals	83	176	26.7949	No	I suffer from high blood pressure	0	0	0	0	0	0	0	0	0	0	0	1	0	0	0	0	0	0	0	0	0	1
From 31 to 40.	Male	Married	Saudi	Eastern Region	High school /Diploma	In the private sector	More than (10,000) riyals	118	175	38.5306	Yes	I suffer from high blood pressure	0	0	0	0	0	0	0	0	0	0	0	1	0	0	0	0	0	0	0	0	0	1
From 18 to 30.	Male	Single	Saudi	Southern Region	University	In the private sector	More than (10,000) riyals	68	163	25.5937	Yes	I suffer from high blood pressure	0	0	0	0	0	0	0	0	0	0	0	1	0	0	0	0	0	0	0	0	0	1
From 51 to 60.	Male	Married	Saudi	Western Region	University	Retired	More than (10,000) riyals	80	167	28.6851	No	I suffer from high blood pressure	0	0	0	0	0	0	0	0	0	0	0	1	0	0	0	0	0	0	0	0	0	1
From 41 to 50.	Female	Single	Saudi	Central Region	Postgraduate	Retired	More than (10,000) riyals	100	155	41.6233	Yes	I suffer from high blood pressure	0	0	0	0	0	0	0	0	0	0	1	0	0	0	0	0	0	0	0	0	0	1
From 51 to 60.	Female	Married	Saudi	Western Region	University	Retired	(5000 - 10,000) riyals	80	150	35.5556	No	I suffer from high blood pressure	0	0	0	0	0	0	0	0	0	0	1	0	0	0	0	0	0	0	0	0	0	1
From 41 to 50.	Male	Married	Saudi	Western Region	University	In the government sector	More than (10,000) riyals	103	168	36.4938	No	I suffer from high blood pressure , I suffer from asthma	0	0	0	0	0	0	0	0	0	0	1	0	0	0	0	0	0	0	0	0	0	1
From 51 to 60.	Female	Single	Saudi	Western Region	Postgraduate	Retired	More than (10,000) riyals	80	167	28.6851	ex smoker	I suffer from high blood pressure , I suffer from asthma	0	0	0	0	0	0	0	0	0	0	1	0	0	0	0	0	0	0	0	0	0	1
From 41 to 50.	Female	Widowed	Saudi	Western Region	High school /Diploma	Do not work	Less than (5000) riyals	85	155	35.3798	No	I suffer from high blood pressure , I suffer from cancer	0	0	0	0	0	0	0	0	0	0	1	0	0	0	0	0	0	0	0	0	0	1
From 51 to 60.	Female	Widowed	Saudi	Central Region	University	In the government sector	More than (10,000) riyals	86	165	31.5886	No	I suffer from high blood pressure , I suffer from diabetes	0	0	0	0	0	0	0	0	0	0	1	0	0	0	0	0	0	0	0	0	0	1
From 51 to 60.	Female	Married	Saudi	Western Region	Postgraduate	Retired	More than (10,000) riyals	122	156	50.1315	No	I suffer from high blood pressure , I suffer from diabetes	0	0	0	0	0	0	0	0	0	1	0	0	0	0	0	0	0	0	0	0	0	1
From 18 to 30.	Female	Single	Saudi	Western Region	University	Student	(5000 - 10,000) riyals	55	155	22.8928	No	I suffer from high cholesterol	0	0	0	0	0	0	0	0	0	1	0	0	0	0	0	0	0	0	0	0	0	1
From 41 to 50.	Male	Married	Saudi	Western Region	University	In the government sector	More than (10,000) riyals	110	168	38.9739	Yes	I suffer from high cholesterol	0	0	0	0	0	0	0	0	0	1	0	0	0	0	0	0	0	0	0	0	0	1
From 31 to 40.	Female	Married	Saudi	Western Region	High school /Diploma	Do not work	(5000 - 10,000) riyals	97	140	49.4898	No	I suffer from high cholesterol , I suffer from asthma	0	0	0	0	0	0	0	1	0	0	0	0	0	0	0	0	0	0	0	0	0	1
From 18 to 30.	Male	Single	Saudi	Southern Region	University	In the government sector	(5000 - 10,000) riyals	59	160	23.0469	No	I don't have any chronic diseases	0	0	0	0	0	0	0	1	0	0	0	0	0	0	0	0	0	0	0	0	0	1
From 18 to 30.	Male	Single	Saudi	Central Region	University	In the private sector	(5000 - 10,000) riyals	72	177	22.9819	Yes	I don't have any chronic diseases	0	0	0	0	0	0	0	1	0	0	0	0	0	0	0	0	0	0	0	0	0	1
From 18 to 30.	Male	Single	Saudi	Western Region	High school /Diploma	Student	(5000 - 10,000) riyals	90	160	35.1562	ex smoker	I don't have any chronic diseases	0	0	0	0	0	0	1	0	0	0	0	0	0	0	0	0	0	0	0	0	0	1
From 18 to 30.	Female	Married	Saudi	North Region	University	Student	(5000 - 10,000) riyals	62	155	25.8065	No	I don't have any chronic diseases	0	0	0	0	0	0	1	0	0	0	0	0	0	0	0	0	0	0	0	0	0	1
From 31 to 40.	Female	Married	Saudi	Western Region	High school /Diploma	Do not work	(5000 - 10,000) riyals	68	150	30.2222	Yes	I don't have any chronic diseases	0	0	0	0	0	1	0	0	0	0	0	0	0	0	0	0	0	0	0	0	0	1
From 31 to 40.	Female	Single	Saudi	Western Region	University	Do not work	(5000 - 10,000) riyals	85	161	32.7919	No	I don't have any chronic diseases	0	0	0	0	0	1	0	0	0	0	0	0	0	0	0	0	0	0	0	0	0	1
From 18 to 30.	Female	Married	Saudi	Central Region	University	Do not work	(5000 - 10,000) riyals	70	165	25.7117	No	I don't have any chronic diseases	0	0	0	0	0	1	0	0	0	0	0	0	0	0	0	0	0	0	0	0	0	1
From 31 to 40.	Female	Married	Saudi	Central Region	University	In the private sector	Less than (5000) riyals	56	148	25.5661	No	I don't have any chronic diseases	0	0	0	0	0	1	0	0	0	0	0	0	0	0	0	0	0	0	0	0	0	1
From 18 to 30.	Female	Married	Saudi	Western Region	University	Student	Less than (5000) riyals	80	165	29.3848	ex smoker	I don't have any chronic diseases	0	0	0	0	0	1	0	0	0	0	0	0	0	0	0	0	0	0	0	0	0	1
From 31 to 40.	Male	Married	Saudi	Central Region	High school /Diploma	In the government sector	More than (10,000) riyals	80	170	27.6817	Yes	I don't have any chronic diseases	0	0	0	0	0	1	0	0	0	0	0	0	0	0	0	0	0	0	0	0	0	1
From 41 to 50.	Female	Married	Saudi	Western Region	University	In the government sector	More than (10,000) riyals	72	158	28.8415	No	I don't have any chronic diseases	0	0	0	0	1	0	0	0	0	0	0	0	0	0	0	0	0	0	0	0	0	1
From 41 to 50.	Male	Married	Saudi	Western Region	University	In the government sector	More than (10,000) riyals	74	163	27.852	No	I don't have any chronic diseases	0	0	0	0	1	0	0	0	0	0	0	0	0	0	0	0	0	0	0	0	0	1
From 51 to 60.	Male	Married	Saudi	Central Region	University	In the government sector	More than (10,000) riyals	81	169	28.3604	Yes	I don't have any chronic diseases	0	0	0	0	1	0	0	0	0	0	0	0	0	0	0	0	0	0	0	0	0	1
From 18 to 30.	Female	Single	Saudi	Eastern Region	High school /Diploma	In the private sector	More than (10,000) riyals	81.6	166	29.6124	Yes	I don't have any chronic diseases	0	0	0	0	1	0	0	0	0	0	0	0	0	0	0	0	0	0	0	0	0	1
From 51 to 60.	Male	Married	Saudi	Western Region	University	In the private sector	More than (10,000) riyals	90	175	29.3878	ex smoker	I don't have any chronic diseases	0	0	0	0	1	0	0	0	0	0	0	0	0	0	0	0	0	0	0	0	0	1
From 18 to 30.	Male	Married	Saudi	Southern Region	Middle school	In the private sector	More than (10,000) riyals	86	180	26.5432	Yes	I don't have any chronic diseases	0	0	0	0	1	0	0	0	0	0	0	0	0	0	0	0	0	0	0	0	0	1
From 18 to 30.	Male	Single	Saudi	Southern Region	University	Student	More than (10,000) riyals	66	177	21.0667	Yes	I don't have any chronic diseases	0	0	0	0	1	0	0	0	0	0	0	0	0	0	0	0	0	0	0	0	0	1
From 18 to 30.	Male	Single	Saudi	Southern Region	University	Student	More than (10,000) riyals	64	165	23.5078	Yes	I don't have any chronic diseases	0	0	0	0	1	0	0	0	0	0	0	0	0	0	0	0	0	0	0	0	0	1
From 18 to 30.	Female	Married	Saudi	North Region	University	Student	More than (10,000) riyals	67	157	27.1816	No	I don't have any chronic diseases	0	0	0	0	1	0	0	0	0	0	0	0	0	0	0	0	0	0	0	0	0	1
From 18 to 30.	Female	Single	Saudi	Western Region	University	Student	More than (10,000) riyals	54	161	20.8325	No	I don't have any chronic diseases	0	0	0	0	1	0	0	0	0	0	0	0	0	0	0	0	0	0	0	0	0	1
From 41 to 50.	Female	Married	Saudi	Western Region	University	Do not work	More than (10,000) riyals	56	153	23.9224	Yes	I don't have any chronic diseases	0	0	0	0	1	0	0	0	0	0	0	0	0	0	0	0	0	0	0	0	0	1
From 31 to 40.	Female	Married	Saudi	Western Region	High school /Diploma	Do not work	Less than (5000) riyals	80	170	27.6817	No	I suffer from asthma	0	0	0	0	1	0	0	0	0	0	0	0	0	0	0	0	0	0	0	0	0	1
From 18 to 30.	Female	Single	Saudi	Southern Region	University	Do not work	(5000 - 10,000) riyals	38	156	15.6147	No	I suffer from diabetes	0	0	0	0	1	0	0	0	0	0	0	0	0	0	0	0	0	0	0	0	0	1
From 18 to 30.	Female	Single	Saudi	Western Region	University	Do not work	Less than (5000) riyals	70	155	29.1363	No	I suffer from high blood pressure	1	0	0	0	0	0	0	0	0	0	0	0	0	0	0	0	0	0	0	0	0	1
From 31 to 40.	Female	Married	Saudi	Western Region	University	In the government sector	(5000 - 10,000) riyals	65	150	28.8889	No	I don't have any chronic diseases	0	0	1	0	0	0	0	0	0	0	0	0	0	0	0	0	0	0	0	0	0	1
From 18 to 30.	Female	Single	Saudi	Eastern Region	High school /Diploma	In the private sector	(5000 - 10,000) riyals	50	154	21.0828	No	I don't have any chronic diseases	1	0	0	0	0	0	0	0	0	0	0	0	0	0	0	0	0	0	0	0	0	1
From 18 to 30.	Male	Single	Saudi	North Region	University	In the private sector	(5000 - 10,000) riyals	74	180	22.8395	Yes	I don't have any chronic diseases	0	1	0	0	0	0	0	0	0	0	0	0	0	0	0	0	0	0	0	0	0	1
From 18 to 30.	Female	Married	Saudi	Western Region	University	Student	(5000 - 10,000) riyals	46	146	21.58	No	I don't have any chronic diseases	1	0	0	0	0	0	0	0	0	0	0	0	0	0	0	0	0	0	0	0	0	1
From 18 to 30.	Female	Married	Saudi	Central Region	High school /Diploma	Do not work	(5000 - 10,000) riyals	83	151	36.4019	No	I don't have any chronic diseases	0	1	0	0	0	0	0	0	0	0	0	0	0	0	0	0	0	0	0	0	0	1
From 31 to 40.	Female	Married	Saudi	Eastern Region	University	Do not work	(5000 - 10,000) riyals	64	167	22.9481	No	I don't have any chronic diseases	0	1	0	0	0	0	0	0	0	0	0	0	0	0	0	0	0	0	0	0	0	1
From 18 to 30.	Female	Single	Saudi	Southern Region	University	Student	Less than (5000) riyals	47	161	18.132	No	I don't have any chronic diseases	1	0	0	0	0	0	0	0	0	0	0	0	0	0	0	0	0	0	0	0	0	1
From 18 to 30.	Female	Single	Saudi	Western Region	University	Student	Less than (5000) riyals	56	163	21.0772	ex smoker	I don't have any chronic diseases	0	1	0	0	0	0	0	0	0	0	0	0	0	0	0	0	0	0	0	0	0	1
From 18 to 30.	Female	Married	Saudi	Western Region	Middle school	Do not work	Less than (5000) riyals	70	156	28.764	No	I don't have any chronic diseases	1	0	0	0	0	0	0	0	0	0	0	0	0	0	0	0	0	0	0	0	0	1
From 41 to 50.	Female	Married	Saudi	North Region	High school /Diploma	In the government sector	More than (10,000) riyals	70	161	27.0051	No	I don't have any chronic diseases	1	0	0	0	0	0	0	0	0	0	0	0	0	0	0	0	0	0	0	0	0	1
From 31 to 40.	Female	Married	Saudi	Eastern Region	University	In the private sector	More than (10,000) riyals	72	156	29.5858	No	I don't have any chronic diseases	1	0	0	0	0	0	0	0	0	0	0	0	0	0	0	0	0	0	0	0	0	1
From 18 to 30.	Male	Single	Saudi	Southern Region	University	Student	More than (10,000) riyals	79	177	25.2163	Yes	I don't have any chronic diseases	1	0	0	0	0	0	0	0	0	0	0	0	0	0	0	0	0	0	0	0	0	1
From 31 to 40.	Female	Married	Saudi	Western Region	University	Do not work	More than (10,000) riyals	62	160	24.2187	Yes	I don't have any chronic diseases	0	0	1	0	0	0	0	0	0	0	0	0	0	0	0	0	0	0	0	0	0	1
From 18 to 30.	Male	Single	Saudi	Central Region	High school /Diploma	Student	Less than (5000) riyals	70	170	24.2215	ex smoker	I suffer from asthma	1	0	0	0	0	0	0	0	0	0	0	0	0	0	0	0	0	0	0	0	0	1
From 18 to 30.	Female	Married	Saudi	Central Region	High school /Diploma	In the private sector	Less than (5000) riyals	64	163	24.0882	No	I suffer from diabetes	1	0	0	0	0	0	0	0	0	0	0	0	0	0	0	0	0	0	0	0	0	1
From 18 to 30.	Female	Single	Saudi	North Region	University	Student	More than (10,000) riyals	70	164	26.0262	No	I suffer from diabetes	0	1	0	0	0	0	0	0	0	0	0	0	0	0	0	0	0	0	0	0	0	1
From 51 to 60.	Female	Married	Saudi	Western Region	Primary school	Do not work	Less than (5000) riyals	82	163	30.863	No	I suffer from high blood pressure , I suffer from high cholesterol	0	1	0	0	0	0	0	0	0	0	0	0	0	0	0	0	0	0	0	0	0	1
From 41 to 50.	Female	Married	Saudi	Western Region	University	Do not work	More than (10,000) riyals	63	167	22.5896	No	I suffer from high cholesterol	1	0	0	0	0	0	0	0	0	0	0	0	0	0	0	0	0	0	0	0	0	1
From 18 to 30.	Male	Married	Saudi	Southern Region	High school /Diploma	In the government sector	(5000 - 10,000) riyals	60	170	20.7612	ex smoker	I don't have any chronic diseases	1	0	0	0	0	0	0	0	0	0	0	0	0	0	0	0	0	0	0	0	0	1
From 18 to 30.	Male	Divorced	Saudi	Western Region	High school /Diploma	In the government sector	(5000 - 10,000) riyals	71	164	26.398	Yes	I don't have any chronic diseases	1	0	0	0	0	0	0	0	0	0	0	0	0	0	0	0	0	0	0	0	0	1
From 41 to 50.	Female	Single	Saudi	Central Region	University	In the government sector	(5000 - 10,000) riyals	55	156	22.6003	No	I don't have any chronic diseases	0	1	0	0	0	0	0	0	0	0	0	0	0	0	0	0	0	0	0	0	0	1
From 18 to 30.	Female	Single	Saudi	Southern Region	University	Student	(5000 - 10,000) riyals	48	163	18.0662	No	I don't have any chronic diseases	0	1	0	0	0	0	0	0	0	0	0	0	0	0	0	0	0	0	0	0	0	1
From 18 to 30.	Male	Single	Saudi	Southern Region	University	Student	(5000 - 10,000) riyals	68	170	23.5294	No	I don't have any chronic diseases	0	1	0	0	0	0	0	0	0	0	0	0	0	0	0	0	0	0	0	0	0	1
From 18 to 30.	Female	Single	Saudi	North Region	University	Student	(5000 - 10,000) riyals	66	158	26.4381	No	I don't have any chronic diseases	1	0	0	0	0	0	0	0	0	0	0	0	0	0	0	0	0	0	0	0	0	1
From 18 to 30.	Female	Single	Saudi	North Region	University	Student	(5000 - 10,000) riyals	40	155	16.6493	No	I don't have any chronic diseases	1	0	0	0	0	0	0	0	0	0	0	0	0	0	0	0	0	0	0	0	0	1
From 18 to 30.	Female	Single	Saudi	Western Region	University	Student	(5000 - 10,000) riyals	41	160	16.0156	No	I don't have any chronic diseases	1	0	0	0	0	0	0	0	0	0	0	0	0	0	0	0	0	0	0	0	0	1
From 18 to 30.	Female	Married	Saudi	Western Region	Postgraduate	Student	(5000 - 10,000) riyals	62.5	159	24.7221	No	I don't have any chronic diseases	1	0	0	0	0	0	0	0	0	0	0	0	0	0	0	0	0	0	0	0	0	1
From 51 to 60.	Female	Married	Saudi	Western Region	High school /Diploma	Do not work	(5000 - 10,000) riyals	72	155	29.9688	No	I don't have any chronic diseases	1	0	0	0	0	0	0	0	0	0	0	0	0	0	0	0	0	0	0	0	0	1
From 31 to 40.	Female	Married	Saudi	Western Region	University	Do not work	(5000 - 10,000) riyals	70	175	22.8571	No	I don't have any chronic diseases	1	0	0	0	0	0	0	0	0	0	0	0	0	0	0	0	0	0	0	0	0	1
From 31 to 40.	Female	Married	Saudi	North Region	University	In the private sector	Less than (5000) riyals	54	152	23.3726	No	I don't have any chronic diseases	1	0	0	0	0	0	0	0	0	0	0	0	0	0	0	0	0	0	0	0	0	1
From 18 to 30.	Female	Married	Saudi	Western Region	University	In the private sector	Less than (5000) riyals	65	163	24.4646	No	I don't have any chronic diseases	0	1	0	0	0	0	0	0	0	0	0	0	0	0	0	0	0	0	0	0	0	1
From 31 to 40.	Female	Single	Saudi	Western Region	Postgraduate	In the private sector	Less than (5000) riyals	66	162	25.1486	No	I don't have any chronic diseases	1	0	0	0	0	0	0	0	0	0	0	0	0	0	0	0	0	0	0	0	0	1
From 18 to 30.	Female	Single	Saudi	Southern Region	University	Student	Less than (5000) riyals	56	166	20.3223	No	I don't have any chronic diseases	1	0	0	0	0	0	0	0	0	0	0	0	0	0	0	0	0	0	0	0	0	1
From 18 to 30.	Female	Single	Saudi	North Region	University	Student	Less than (5000) riyals	73	145	34.7206	No	I don't have any chronic diseases	0	1	0	0	0	0	0	0	0	0	0	0	0	0	0	0	0	0	0	0	0	1
From 18 to 30.	Female	Single	Saudi	Western Region	University	Student	Less than (5000) riyals	61	152	26.4024	No	I don't have any chronic diseases	1	0	0	0	0	0	0	0	0	0	0	0	0	0	0	0	0	0	0	0	0	1
From 18 to 30.	Female	Single	Saudi	Central Region	University	Student	Less than (5000) riyals	63	158	25.2363	No	I don't have any chronic diseases	0	1	0	0	0	0	0	0	0	0	0	0	0	0	0	0	0	0	0	0	0	1
From 18 to 30.	Female	Married	Saudi	Southern Region	University	Do not work	Less than (5000) riyals	50	153	21.3593	No	I don't have any chronic diseases	1	0	0	0	0	0	0	0	0	0	0	0	0	0	0	0	0	0	0	0	0	1
From 18 to 30.	Male	Single	Saudi	Western Region	University	Do not work	Less than (5000) riyals	90	166	32.6608	No	I don't have any chronic diseases	1	0	0	0	0	0	0	0	0	0	0	0	0	0	0	0	0	0	0	0	0	1
From 31 to 40.	Female	Single	Saudi	Central Region	University	Do not work	Less than (5000) riyals	50	155	20.8117	No	I don't have any chronic diseases	1	0	0	0	0	0	0	0	0	0	0	0	0	0	0	0	0	0	0	0	0	1
From 31 to 40.	Female	Married	Saudi	North Region	Primary school	In the government sector	More than (10,000) riyals	85	170	29.4118	No	I don't have any chronic diseases	1	0	0	0	0	0	0	0	0	0	0	0	0	0	0	0	0	0	0	0	0	1
From 51 to 60.	Male	Married	Saudi	Western Region	University	In the government sector	More than (10,000) riyals	78	165	28.6501	No	I don't have any chronic diseases	0	0	0	1	0	0	0	0	0	0	0	0	0	0	0	0	0	0	0	0	0	1
From 51 to 60.	Male	Married	Saudi	Western Region	University	In the government sector	More than (10,000) riyals	90	176	29.0548	No	I don't have any chronic diseases	1	0	0	0	0	0	0	0	0	0	0	0	0	0	0	0	0	0	0	0	0	1
From 41 to 50.	Female	Married	Saudi	Central Region	University	In the government sector	More than (10,000) riyals	65	160	25.3906	No	I don't have any chronic diseases	1	0	0	0	0	0	0	0	0	0	0	0	0	0	0	0	0	0	0	0	0	1
From 41 to 50.	Male	Married	Saudi	Central Region	University	In the government sector	More than (10,000) riyals	83	174	27.4145	No	I don't have any chronic diseases	1	0	0	0	0	0	0	0	0	0	0	0	0	0	0	0	0	0	0	0	0	1
From 18 to 30.	Female	Widowed	Saudi	Southern Region	Postgraduate	In the government sector	More than (10,000) riyals	77	177	24.5779	Yes	I don't have any chronic diseases	0	0	0	0	0	0	0	0	0	0	0	0	1	0	0	0	0	0	0	0	0	1
From 31 to 40.	Male	Married	Saudi	North Region	Postgraduate	In the government sector	More than (10,000) riyals	64	183	19.1108	ex smoker	I don't have any chronic diseases	0	0	0	0	0	0	0	0	0	0	0	0	1	0	0	0	0	0	0	0	0	1
From 41 to 50.	Female	Married	Saudi	Central Region	Postgraduate	In the government sector	More than (10,000) riyals	80	161	30.863	Yes	I don't have any chronic diseases	0	0	0	0	0	0	0	0	0	0	0	0	1	0	0	0	0	0	0	0	0	1
From 31 to 40.	Male	Single	Saudi	Central Region	University	In the private sector	More than (10,000) riyals	87	157	35.2955	No	I don't have any chronic diseases	0	0	0	0	0	0	0	0	0	0	0	0	1	0	0	0	0	0	0	0	0	1
From 31 to 40.	Male	Divorced	Saudi	Central Region	University	In the private sector	More than (10,000) riyals	95	173	31.7418	No	I don't have any chronic diseases	0	0	0	0	0	0	0	0	0	0	0	0	0	1	0	0	0	0	0	0	0	1
From 18 to 30.	Male	Single	Saudi	Southern Region	High school /Diploma	Student	More than (10,000) riyals	68	177	21.7051	ex smoker	I don't have any chronic diseases	0	0	0	0	0	0	0	0	0	0	0	0	0	1	0	0	0	0	0	0	0	1
From 18 to 30.	Female	Single	Saudi	Southern Region	University	Student	More than (10,000) riyals	44	165	16.1616	No	I don't have any chronic diseases	0	0	0	0	0	0	0	0	0	0	0	0	0	0	0	1	0	0	0	0	0	1
From 18 to 30.	Female	Single	Saudi	Southern Region	University	Student	More than (10,000) riyals	45	161	17.3604	No	I don't have any chronic diseases	0	0	0	0	0	0	0	0	0	0	0	0	0	0	0	1	0	0	0	0	0	1
From 18 to 30.	Female	Divorced	Saudi	Southern Region	University	Student	More than (10,000) riyals	42	153	17.9418	No	I don't have any chronic diseases	0	0	0	0	0	0	0	0	0	0	0	0	0	0	0	1	0	0	0	0	0	1
From 18 to 30.	Female	Single	Saudi	Western Region	University	Student	More than (10,000) riyals	79	173	26.3958	No	I don't have any chronic diseases	0	0	0	0	0	0	0	0	0	0	0	0	0	0	0	1	0	0	0	0	0	1
From 18 to 30.	Female	Single	Saudi	Western Region	University	Student	More than (10,000) riyals	40	155	16.6493	Yes	I don't have any chronic diseases	0	0	0	0	0	0	0	0	0	0	0	0	0	0	0	1	0	0	0	0	0	1
From 18 to 30.	Male	Single	Saudi	Central Region	University	Student	More than (10,000) riyals	70	177	22.3435	No	I don't have any chronic diseases	0	0	0	0	0	0	0	0	0	0	0	0	0	0	0	1	0	0	0	0	0	1
From 41 to 50.	Female	Married	Saudi	Eastern Region	High school /Diploma	Do not work	More than (10,000) riyals	93	159	36.7865	No	I don't have any chronic diseases	0	0	0	0	0	0	0	0	0	0	0	0	0	0	0	1	0	0	0	0	0	1
From 31 to 40.	Female	Divorced	Saudi	North Region	High school /Diploma	Do not work	More than (10,000) riyals	73	165	26.8136	No	I don't have any chronic diseases	0	0	0	0	0	0	0	0	0	0	0	0	0	0	0	1	0	0	0	0	0	1
From 18 to 30.	Female	Single	Saudi	Southern Region	University	Do not work	More than (10,000) riyals	44	159	17.4044	No	I don't have any chronic diseases	0	0	0	0	0	0	0	0	0	0	0	0	0	0	0	1	0	0	0	0	0	1
From 41 to 50.	Female	Married	Saudi	Western Region	University	Do not work	More than (10,000) riyals	75	167	26.8923	No	I don't have any chronic diseases	0	0	0	0	0	0	0	0	0	0	0	0	0	0	0	1	0	0	0	0	0	1
From 51 to 60.	Male	Married	Saudi	Western Region	High school /Diploma	Retired	More than (10,000) riyals	76	174	25.1024	Yes	I don't have any chronic diseases	0	0	0	0	0	0	0	0	0	0	0	0	0	0	0	1	0	0	0	0	0	1
From 31 to 40.	Male	Married	Saudi	Western Region	University	In the private sector	(5000 - 10,000) riyals	80	190	22.1607	Yes	I suffer from asthma	0	0	0	0	0	0	0	0	0	0	0	0	0	0	0	0	0	1	0	0	0	1
From 18 to 30.	Male	Single	Saudi	North Region	University	In the government sector	More than (10,000) riyals	72	181	21.9774	No	I suffer from asthma	0	0	0	0	0	0	0	0	0	0	0	0	0	0	0	0	0	1	0	0	0	1
From 41 to 50.	Female	Married	Saudi	Western Region	University	Do not work	(5000 - 10,000) riyals	54	163	20.3244	No	I suffer from high blood pressure	0	0	0	0	0	0	0	0	0	0	0	0	0	0	0	0	0	1	0	0	0	1
From 51 to 60.	Female	Married	Saudi	Western Region	University	Retired	More than (10,000) riyals	91	150	40.4444	Yes	I suffer from high cholesterol	0	0	0	0	0	0	0	0	0	0	0	0	0	0	0	0	0	1	0	0	0	1
From 18 to 30.	Female	Single	Saudi	Western Region	University	In the government sector	(5000 - 10,000) riyals	47	169	16.456	No	I don't have any chronic diseases	0	0	0	0	0	0	0	0	0	0	0	0	0	0	0	0	0	1	0	0	0	1
From 18 to 30.	Male	Married	Saudi	Western Region	University	In the private sector	(5000 - 10,000) riyals	92	163	34.6268	Yes	I don't have any chronic diseases	0	0	0	0	0	0	0	0	0	0	0	0	0	0	0	0	0	1	0	0	0	1
From 18 to 30.	Female	Single	Saudi	Western Region	University	Student	(5000 - 10,000) riyals	78	161	30.0914	Yes	I don't have any chronic diseases	0	0	0	0	0	0	0	0	0	0	0	0	0	0	0	0	0	1	0	0	0	1
From 18 to 30.	Male	Single	Saudi	Western Region	High school /Diploma	Do not work	Less than (5000) riyals	80	164	29.7442	No	I don't have any chronic diseases	0	0	0	0	0	0	0	0	0	0	0	0	0	0	0	0	0	1	0	0	0	1
From 41 to 50.	Female	Married	Saudi	Southern Region	University	In the government sector	More than (10,000) riyals	48	148	21.9138	No	I don't have any chronic diseases	0	0	0	0	0	0	0	0	0	0	0	0	0	0	0	0	0	0	0	1	1	2
From 18 to 30.	Female	Married	Saudi	Central Region	Postgraduate	In the government sector	More than (10,000) riyals	78	165	28.6501	No	I don't have any chronic diseases	0	0	0	0	0	0	0	0	0	0	0	0	0	0	0	0	0	0	1	0	1	2
From 18 to 30.	Female	Single	Saudi	Western Region	University	Student	More than (10,000) riyals	60	154	25.2994	No	I don't have any chronic diseases	0	0	0	0	0	0	0	0	0	0	0	0	0	0	0	0	0	0	1	0	1	2
From 31 to 40.	Female	Married	Saudi	Eastern Region	University	In the government sector	(5000 - 10,000) riyals	75	156	30.8185	No	I don't have any chronic diseases	0	0	0	0	0	0	0	0	0	0	0	0	0	0	0	0	0	0	1	0	1	2
From 18 to 30.	Male	Single	Saudi	Western Region	University	In the private sector	(5000 - 10,000) riyals	88	168	31.1791	No	I don't have any chronic diseases	0	0	0	0	0	0	0	0	0	0	0	0	0	0	0	0	0	0	1	0	1	2
From 18 to 30.	Male	Single	Saudi	Southern Region	University	Student	(5000 - 10,000) riyals	43	163	16.1843	Yes	I don't have any chronic diseases	0	0	0	0	0	0	0	0	0	0	0	0	0	0	0	0	1	0	0	0	1	2
From 18 to 30.	Female	Single	Saudi	Western Region	University	Student	(5000 - 10,000) riyals	63	158	25.2363	No	I don't have any chronic diseases	0	0	0	0	0	0	0	0	0	0	0	0	0	0	0	0	1	0	0	0	1	2
From 18 to 30.	Male	Single	Saudi	Central Region	University	Student	(5000 - 10,000) riyals	65	170	22.4913	No	I don't have any chronic diseases	0	0	0	0	0	0	0	0	0	0	0	0	0	0	0	0	1	0	0	0	1	2
From 18 to 30.	Female	Divorced	Saudi	Western Region	University	Do not work	(5000 - 10,000) riyals	60	166	21.7738	No	I don't have any chronic diseases	0	0	0	0	0	0	0	0	0	0	0	0	0	0	0	0	1	0	0	0	1	2
From 18 to 30.	Female	Married	Saudi	Central Region	University	Do not work	(5000 - 10,000) riyals	58	154	24.4561	No	I don't have any chronic diseases	0	0	0	0	0	0	0	0	0	0	0	0	0	0	0	0	1	0	0	0	1	2
From 18 to 30.	Male	Single	Saudi	Southern Region	University	In the private sector	Less than (5000) riyals	77	173	25.7276	No	I don't have any chronic diseases	0	0	0	0	0	0	0	0	0	0	0	0	0	0	1	0	0	0	0	0	1	2
From 18 to 30.	Male	Single	Saudi	Western Region	University	In the private sector	Less than (5000) riyals	50	174	16.5147	No	I don't have any chronic diseases	0	0	0	0	0	0	0	0	0	0	0	1	0	0	0	0	0	0	0	0	1	2
From 18 to 30.	Female	Single	Saudi	Western Region	High school /Diploma	Student	Less than (5000) riyals	60	158	24.0346	No	I don't have any chronic diseases	0	0	0	0	0	0	0	0	0	0	0	1	0	0	0	0	0	0	0	0	1	2
From 18 to 30.	Female	Single	Saudi	Western Region	High school /Diploma	Student	Less than (5000) riyals	38	152	16.4474	No	I don't have any chronic diseases	0	0	0	0	0	0	0	0	0	0	0	1	0	0	0	0	0	0	0	0	1	2
From 18 to 30.	Female	Single	Saudi	Southern Region	University	Student	Less than (5000) riyals	66	168	23.3844	No	I don't have any chronic diseases	0	0	0	0	0	0	0	0	0	0	0	1	0	0	0	0	0	0	0	0	1	2
From 18 to 30.	Female	Single	Saudi	Eastern Region	University	Student	Less than (5000) riyals	54	162	20.5761	ex smoker	I don't have any chronic diseases	0	0	0	0	0	0	0	1	0	0	0	0	0	0	0	0	0	0	0	0	1	2
From 18 to 30.	Female	Single	Saudi	Western Region	University	Student	Less than (5000) riyals	45	152	19.4771	No	I don't have any chronic diseases	0	0	0	0	0	0	0	1	0	0	0	0	0	0	0	0	0	0	0	0	1	2
From 18 to 30.	Female	Single	Saudi	Western Region	University	Student	Less than (5000) riyals	58	158	23.2335	No	I don't have any chronic diseases	0	0	0	0	0	0	0	1	0	0	0	0	0	0	0	0	0	0	0	0	1	2
From 18 to 30.	Female	Single	Saudi	Western Region	University	Student	Less than (5000) riyals	84	163	31.6158	No	I don't have any chronic diseases	0	0	0	0	0	0	1	0	0	0	0	0	0	0	0	0	0	0	0	0	1	2
From 18 to 30.	Female	Single	Saudi	Western Region	University	Student	Less than (5000) riyals	68	163	25.5937	No	I don't have any chronic diseases	0	0	0	0	0	0	1	0	0	0	0	0	0	0	0	0	0	0	0	0	1	2
From 18 to 30.	Female	Single	Saudi	Western Region	University	Student	Less than (5000) riyals	39	154	16.4446	No	I don't have any chronic diseases	0	0	0	0	1	0	0	0	0	0	0	0	0	0	0	0	0	0	0	0	1	2
From 31 to 40.	Female	Married	Saudi	Western Region	University	Do not work	Less than (5000) riyals	65	150	28.8889	Yes	I don't have any chronic diseases	0	0	0	0	0	0	0	0	0	0	0	0	0	0	0	0	0	0	0	2	0	2
From 31 to 40.	Female	Married	Saudi	Central Region	University	Do not work	Less than (5000) riyals	57	156	23.4221	No	I don't have any chronic diseases	0	0	0	0	0	0	0	0	0	0	0	0	0	0	0	0	0	0	1	1	0	2
From 51 to 60.	Male	Married	Saudi	Western Region	University	In the government sector	More than (10,000) riyals	84	173	28.0664	No	I don't have any chronic diseases	0	0	0	0	0	0	0	0	0	0	0	0	0	0	0	0	0	0	1	1	0	2
From 31 to 40.	Female	Married	Saudi	Southern Region	Postgraduate	In the government sector	More than (10,000) riyals	157	150	69.7778	No	I don't have any chronic diseases	0	0	0	0	0	0	0	0	0	0	0	0	0	0	0	0	0	0	1	1	0	2
From 18 to 30.	Female	Single	Saudi	Southern Region	University	Student	More than (10,000) riyals	63	171	21.5451	No	I don't have any chronic diseases	0	0	0	0	0	0	0	0	0	0	0	0	0	0	0	0	0	0	1	1	0	2
From 18 to 30.	Female	Single	Saudi	Western Region	University	Student	More than (10,000) riyals	53	153	22.6409	No	I don't have any chronic diseases	0	0	0	0	0	0	0	0	0	0	0	0	0	0	0	0	0	0	1	1	0	2
From 51 to 60.	Male	Married	Saudi	Western Region	University	Retired	More than (10,000) riyals	98	180	30.2469	No	I don't have any chronic diseases	0	0	0	0	0	0	0	0	0	0	0	0	0	0	0	0	0	0	1	1	0	2
From 18 to 30.	Male	Single	Saudi	Eastern Region	University	Student	(5000 - 10,000) riyals	55	170	19.0311	No	I suffer from asthma	0	0	0	0	0	0	0	0	0	0	0	0	0	0	0	0	0	0	1	1	0	2
From 18 to 30.	Male	Single	Saudi	North Region	University	Student	More than (10,000) riyals	56	172	18.9292	Yes	I suffer from asthma	0	0	0	0	0	0	0	0	0	0	0	0	0	0	0	0	1	0	0	1	0	2
From 18 to 30.	Female	Single	Saudi	Eastern Region	University	In the private sector	(5000 - 10,000) riyals	81	160	31.6406	No	I don't have any chronic diseases	0	0	0	0	0	0	0	0	0	0	0	0	0	0	0	0	1	0	0	1	0	2
From 18 to 30.	Female	Single	Saudi	Western Region	University	Student	Less than (5000) riyals	66	167	23.6652	No	I don't have any chronic diseases	0	0	0	0	0	0	0	0	0	0	0	1	0	0	0	0	0	0	0	1	0	2
From 18 to 30.	Female	Single	Saudi	Western Region	University	Student	Less than (5000) riyals	66	164	24.539	No	I don't have any chronic diseases	0	0	0	0	0	0	0	0	0	1	0	0	0	0	0	0	0	0	0	1	0	2
From 41 to 50.	Male	Married	Saudi	Central Region	Postgraduate	In the government sector	More than (10,000) riyals	70	178	22.0932	No	I don't have any chronic diseases	0	0	0	0	0	0	1	0	0	0	0	0	0	0	0	0	0	0	0	1	0	2
From 18 to 30.	Female	Single	Saudi	Central Region	High school /Diploma	Student	More than (10,000) riyals	38	153	16.2331	No	I don't have any chronic diseases	0	0	0	0	0	1	0	0	0	0	0	0	0	0	0	0	0	0	0	1	0	2
From 18 to 30.	Male	Single	Saudi	Central Region	High school /Diploma	Student	More than (10,000) riyals	59	168	20.9042	Yes	I don't have any chronic diseases	0	0	0	0	1	0	0	0	0	0	0	0	0	0	0	0	0	0	0	1	0	2
From 18 to 30.	Female	Single	Saudi	Western Region	University	Student	More than (10,000) riyals	54	162	20.5761	No	I don't have any chronic diseases	1	0	0	0	0	0	0	0	0	0	0	0	0	0	0	0	0	0	0	1	0	2
From 41 to 50.	Female	Married	Saudi	Southern Region	University	Retired	More than (10,000) riyals	64	155	26.6389	No	I don't have any chronic diseases	0	0	0	0	0	0	0	0	0	0	0	0	1	0	0	0	0	0	0	1	0	2
From 31 to 40.	Female	Married	Saudi	Western Region	University	In the government sector	More than (10,000) riyals	60	156	24.6548	ex smoker	I don't have any chronic diseases	0	0	0	0	0	0	0	0	0	0	0	0	0	0	0	1	0	0	0	1	0	2
From 18 to 30.	Female	Single	Saudi	Southern Region	University	In the private sector	More than (10,000) riyals	51	147	23.6013	No	I don't have any chronic diseases	0	0	0	0	0	0	0	0	0	0	0	0	0	0	0	1	0	0	0	1	0	2
From 18 to 30.	Female	Single	Saudi	Western Region	University	Do not work	More than (10,000) riyals	50	157	20.2848	No	I don't have any chronic diseases	0	0	0	0	0	0	0	0	0	0	0	0	0	0	0	0	0	1	0	1	0	2
From 41 to 50.	Male	Married	Saudi	Central Region	University	In the government sector	More than (10,000) riyals	95	177	30.3233	Yes	I suffer from high blood pressure , I suffer from high cholesterol	0	0	0	0	0	0	0	0	0	0	0	0	0	0	0	0	0	0	2	0	0	2
From 18 to 30.	Female	Single	Saudi	Western Region	University	Student	(5000 - 10,000) riyals	56	160	21.875	No	I don't have any chronic diseases	0	0	0	0	0	0	0	0	0	0	0	0	0	0	0	0	0	0	2	0	0	2
From 41 to 50.	Female	Married	Saudi	Central Region	University	Do not work	(5000 - 10,000) riyals	64	170	22.1453	No	I don't have any chronic diseases	0	0	0	0	0	0	0	0	0	0	0	0	0	0	0	0	0	0	2	0	0	2
From 31 to 40.	Female	Married	Saudi	Eastern Region	Middle school	Do not work	(5000 - 10,000) riyals	80	156	32.8731	No	I don't have any chronic diseases	0	0	0	0	0	0	0	0	0	0	0	0	0	0	0	0	0	0	2	0	0	2
From 41 to 50.	Female	Married	Saudi	Eastern Region	University	In the government sector	Less than (5000) riyals	105	144	50.6366	No	I don't have any chronic diseases	0	0	0	0	0	0	0	0	0	0	0	0	0	0	0	0	0	0	2	0	0	2
From 31 to 40.	Female	Married	Saudi	Southern Region	University	In the government sector	More than (10,000) riyals	60	156	24.6548	No	I don't have any chronic diseases	0	0	0	0	0	0	0	0	0	0	0	0	0	0	0	0	0	0	2	0	0	2
From 51 to 60.	Male	Married	Saudi	Western Region	University	Retired	More than (10,000) riyals	70	160	27.3437	Yes	I don't have any chronic diseases	0	0	0	0	0	0	0	0	0	0	0	0	0	0	0	0	0	0	2	0	0	2
From 18 to 30.	Female	Divorced	Saudi	Southern Region	University	Student	Less than (5000) riyals	37	155	15.4006	No	I don't have any chronic diseases	0	0	0	0	0	0	0	0	0	0	0	0	0	0	0	0	0	0	2	0	0	2
From 31 to 40.	Female	Married	Saudi	Western Region	University	In the government sector	More than (10,000) riyals	61	155	25.3902	No	I don't have any chronic diseases	0	0	0	0	0	0	0	0	0	0	0	0	0	0	0	0	0	0	2	0	0	2
From 41 to 50.	Female	Divorced	Saudi	Western Region	University	In the government sector	More than (10,000) riyals	76	168	26.9274	No	I suffer from high cholesterol	0	0	0	0	0	0	0	0	0	0	0	0	0	0	0	0	0	0	2	0	0	2
From 18 to 30.	Female	Single	Saudi	Western Region	High school /Diploma	Student	(5000 - 10,000) riyals	55	152	23.8054	No	I don't have any chronic diseases	0	0	0	0	0	0	0	0	0	0	0	0	0	0	0	0	0	0	2	0	0	2
From 18 to 30.	Female	Single	Saudi	North Region	University	Student	(5000 - 10,000) riyals	62	159	24.5243	No	I don't have any chronic diseases	0	0	0	0	0	0	0	0	0	0	0	0	0	0	0	0	0	0	2	0	0	2
From 18 to 30.	Female	Single	Saudi	Western Region	University	Student	(5000 - 10,000) riyals	49	170	16.955	No	I don't have any chronic diseases	0	0	0	0	0	0	0	0	0	0	0	0	0	0	0	0	0	0	2	0	0	2
From 18 to 30.	Female	Married	Saudi	Central Region	High school /Diploma	Do not work	(5000 - 10,000) riyals	37	156	15.2038	No	I don't have any chronic diseases	0	0	0	0	0	0	0	0	0	0	0	0	0	0	0	0	0	0	2	0	0	2
From 31 to 40.	Male	Married	Saudi	Central Region	High school /Diploma	In the government sector	More than (10,000) riyals	92	183	27.4717	Yes	I don't have any chronic diseases	0	0	0	0	0	0	0	0	0	0	0	0	0	0	0	0	0	0	2	0	0	2
From 51 to 60.	Female	Married	Saudi	Central Region	Postgraduate	In the government sector	More than (10,000) riyals	97	165	35.629	No	I don't have any chronic diseases	0	0	0	0	0	0	0	0	0	0	0	0	0	0	0	0	0	0	2	0	0	2
From 18 to 30.	Male	Single	Saudi	Southern Region	University	Retired	Less than (5000) riyals	88	188	24.8981	No	I suffer from asthma	0	0	0	0	0	0	0	0	0	0	0	0	0	0	0	0	1	0	1	0	0	2
From 31 to 40.	Female	Divorced	Saudi	Southern Region	High school /Diploma	In the government sector	(5000 - 10,000) riyals	49	165	17.9982	No	I don't have any chronic diseases	0	0	0	0	0	0	0	0	0	0	0	0	0	0	0	0	1	0	1	0	0	2
From 31 to 40.	Male	Divorced	Saudi	North Region	High school /Diploma	In the government sector	(5000 - 10,000) riyals	60	167	21.5139	No	I don't have any chronic diseases	0	0	0	0	0	0	0	0	0	0	0	0	0	0	0	0	1	0	1	0	0	2
From 41 to 50.	Male	Married	Saudi	Central Region	High school /Diploma	In the government sector	(5000 - 10,000) riyals	66	168	23.3844	Yes	I don't have any chronic diseases	0	0	0	0	0	0	0	0	0	0	0	0	0	0	0	0	1	0	1	0	0	2
From 41 to 50.	Male	Married	Saudi	Western Region	University	In the government sector	(5000 - 10,000) riyals	76	160	29.6875	No	I don't have any chronic diseases	0	0	0	0	0	0	0	0	0	0	0	1	0	0	0	0	0	0	1	0	0	2
From 18 to 30.	Female	Single	Saudi	Central Region	University	In the private sector	(5000 - 10,000) riyals	73	160	28.5156	No	I don't have any chronic diseases	0	0	0	0	0	0	0	0	0	0	0	1	0	0	0	0	0	0	1	0	0	2
From 18 to 30.	Female	Single	Saudi	Western Region	University	Student	(5000 - 10,000) riyals	60	152	25.9695	No	I don't have any chronic diseases	0	0	0	0	0	0	0	0	0	0	0	1	0	0	0	0	0	0	1	0	0	2
From 18 to 30.	Female	Single	Saudi	Western Region	University	Student	(5000 - 10,000) riyals	38.5	160	15.0391	No	I don't have any chronic diseases	0	0	0	0	0	0	0	0	0	0	1	0	0	0	0	0	0	0	1	0	0	2
From 18 to 30.	Male	Single	Saudi	Western Region	High school /Diploma	Student	Less than (5000) riyals	70	187	20.0177	No	I don't have any chronic diseases	0	0	0	0	0	0	0	0	0	1	0	0	0	0	0	0	0	0	1	0	0	2
From 18 to 30.	Female	Single	Saudi	Southern Region	University	Student	Less than (5000) riyals	53	158	21.2306	No	I don't have any chronic diseases	0	0	0	0	0	0	0	0	0	1	0	0	0	0	0	0	0	0	1	0	0	2
From 18 to 30.	Female	Single	Saudi	Southern Region	University	Student	Less than (5000) riyals	80	163	30.1103	No	I don't have any chronic diseases	0	0	0	0	0	0	0	1	0	0	0	0	0	0	0	0	0	0	1	0	0	2
From 18 to 30.	Female	Single	Saudi	Western Region	University	Student	Less than (5000) riyals	57	156	23.4221	No	I don't have any chronic diseases	0	0	0	0	0	0	0	1	0	0	0	0	0	0	0	0	0	0	1	0	0	2
From 18 to 30.	Male	Single	Saudi	Western Region	High school /Diploma	Do not work	Less than (5000) riyals	54	178	17.0433	Yes	I don't have any chronic diseases	0	0	0	0	1	0	0	0	0	0	0	0	0	0	0	0	0	0	1	0	0	2
From 18 to 30.	Female	Married	Saudi	Western Region	University	Do not work	Less than (5000) riyals	46	160	17.9687	No	I don't have any chronic diseases	0	0	0	0	1	0	0	0	0	0	0	0	0	0	0	0	0	0	1	0	0	2
From 41 to 50.	Male	Married	Saudi	Eastern Region	High school /Diploma	In the government sector	More than (10,000) riyals	104	175	33.9592	ex smoker	I don't have any chronic diseases	0	0	0	0	1	0	0	0	0	0	0	0	0	0	0	0	0	0	1	0	0	2
From 41 to 50.	Male	Married	Saudi	Western Region	Postgraduate	In the government sector	More than (10,000) riyals	108	173	36.0854	Yes	I don't have any chronic diseases	0	0	0	0	1	0	0	0	0	0	0	0	0	0	0	0	0	0	1	0	0	2
From 41 to 50.	Female	Married	Saudi	Central Region	University	In the private sector	More than (10,000) riyals	73	155	30.385	No	I don't have any chronic diseases	0	0	0	0	1	0	0	0	0	0	0	0	0	0	0	0	0	0	1	0	0	2
From 31 to 40.	Female	Single	Saudi	Central Region	Postgraduate	Do not work	More than (10,000) riyals	63	160	24.6094	No	I don't have any chronic diseases	0	0	0	0	1	0	0	0	0	0	0	0	0	0	0	0	0	0	1	0	0	2
From 18 to 30.	Female	Married	Saudi	Western Region	High school /Diploma	In the private sector	More than (10,000) riyals	47	161	18.132	Yes	I suffer from asthma	0	0	0	0	1	0	0	0	0	0	0	0	0	0	0	0	0	0	1	0	0	2
From 41 to 50.	Male	Married	Saudi	Central Region	University	In the government sector	More than (10,000) riyals	80	180	24.6914	Yes	I suffer from diabetes	0	0	0	1	0	0	0	0	0	0	0	0	0	0	0	0	0	0	1	0	0	2
From 18 to 30.	Male	Single	Saudi	Western Region	High school /Diploma	In the government sector	(5000 - 10,000) riyals	65	174	21.4692	Yes	I don't have any chronic diseases	1	0	0	0	0	0	0	0	0	0	0	0	0	0	0	0	0	0	1	0	0	2
From 31 to 40.	Male	Married	Saudi	North Region	University	In the government sector	(5000 - 10,000) riyals	102	170	35.2941	No	I don't have any chronic diseases	0	1	0	0	0	0	0	0	0	0	0	0	0	0	0	0	0	0	1	0	0	2
From 31 to 40.	Male	Married	Saudi	Western Region	University	In the private sector	(5000 - 10,000) riyals	93	187	26.595	Yes	I don't have any chronic diseases	1	0	0	0	0	0	0	0	0	0	0	0	0	0	0	0	0	0	1	0	0	2
From 51 to 60.	Male	Married	Saudi	Western Region	Middle school	In the private sector	(5000 - 10,000) riyals	100	175	32.6531	No	I don't have any chronic diseases	1	0	0	0	0	0	0	0	0	0	0	0	0	0	0	0	0	0	1	0	0	2
From 18 to 30.	Male	Single	Saudi	Southern Region	High school /Diploma	Student	(5000 - 10,000) riyals	55	162	20.9572	No	I don't have any chronic diseases	1	0	0	0	0	0	0	0	0	0	0	0	0	0	0	0	0	0	1	0	0	2
From 18 to 30.	Male	Single	Saudi	Western Region	High school /Diploma	Student	(5000 - 10,000) riyals	55	167	19.721	No	I don't have any chronic diseases	1	0	0	0	0	0	0	0	0	0	0	0	0	0	0	0	0	0	1	0	0	2
From 18 to 30.	Female	Single	Saudi	Southern Region	University	Student	(5000 - 10,000) riyals	73	150	32.4444	No	I don't have any chronic diseases	1	0	0	0	0	0	0	0	0	0	0	0	0	0	0	0	0	0	1	0	0	2
From 18 to 30.	Female	Single	Saudi	Southern Region	University	Student	(5000 - 10,000) riyals	80	165	29.3848	No	I don't have any chronic diseases	0	0	0	1	0	0	0	0	0	0	0	0	0	0	0	0	0	0	1	0	0	2
From 18 to 30.	Female	Single	Saudi	Southern Region	University	Student	(5000 - 10,000) riyals	42	156	17.2584	No	I don't have any chronic diseases	0	0	0	0	0	0	0	0	0	0	0	0	0	0	0	1	0	0	1	0	0	2
From 18 to 30.	Female	Single	Saudi	Eastern Region	University	Student	(5000 - 10,000) riyals	43	151	18.8588	No	I don't have any chronic diseases	0	0	0	0	0	0	0	0	0	0	0	0	0	0	0	0	0	1	1	0	0	2
From 18 to 30.	Male	Single	Saudi	Eastern Region	University	Student	(5000 - 10,000) riyals	100	170	34.6021	ex smoker	I don't have any chronic diseases	0	0	0	0	0	0	0	0	0	0	0	0	0	0	0	0	0	1	1	0	0	2
From 18 to 30.	Female	Single	Saudi	Central Region	University	Student	(5000 - 10,000) riyals	49	153	20.9321	No	I don't have any chronic diseases	0	0	0	0	0	0	0	0	0	0	0	0	0	0	0	0	0	1	1	0	0	2
From 18 to 30.	Male	Single	Saudi	Southern Region	University	Do not work	(5000 - 10,000) riyals	70	170	24.2215	Yes	I don't have any chronic diseases	0	0	0	0	0	0	0	0	0	0	0	0	0	0	0	0	0	1	1	0	0	2
From 18 to 30.	Female	Single	Saudi	North Region	University	Do not work	(5000 - 10,000) riyals	45	152	19.4771	No	I don't have any chronic diseases	0	0	0	0	0	0	0	0	0	0	0	0	0	0	0	0	0	1	1	0	0	2
From 18 to 30.	Female	Married	Saudi	Central Region	University	Do not work	(5000 - 10,000) riyals	60	156	24.6548	No	I don't have any chronic diseases	0	0	0	0	0	0	0	0	0	0	0	0	0	0	1	0	1	0	0	0	0	2
From 31 to 40.	Female	Married	Saudi	Central Region	University	Do not work	(5000 - 10,000) riyals	84	153	35.8836	No	I don't have any chronic diseases	0	0	0	0	0	0	0	0	0	0	0	0	0	0	1	0	1	0	0	0	0	2
From 41 to 50.	Female	Married	Saudi	Southern Region	Middle school	Do not work	(5000 - 10,000) riyals	73	150	32.4444	No	I don't have any chronic diseases	0	1	0	0	0	0	0	0	0	0	0	0	0	0	0	0	1	0	0	0	0	2
From 51 to 60.	Male	Married	Saudi	Eastern Region	University	Retired	(5000 - 10,000) riyals	80	179	24.968	Yes	I don't have any chronic diseases	1	0	0	0	0	0	0	0	0	0	0	0	0	0	0	0	1	0	0	0	0	2
From 18 to 30.	Female	Single	Saudi	Western Region	High school /Diploma	Student	Less than (5000) riyals	46	157	18.662	No	I don't have any chronic diseases	0	0	0	0	0	0	0	0	0	0	0	0	0	0	0	1	1	0	0	0	0	2
From 18 to 30.	Female	Single	Saudi	Southern Region	University	Student	Less than (5000) riyals	85	156	34.9277	No	I don't have any chronic diseases	0	0	0	0	0	0	0	0	0	0	0	0	0	0	0	0	2	0	0	0	0	2
From 18 to 30.	Male	Single	Saudi	Southern Region	University	Student	Less than (5000) riyals	45	163	16.937	Yes	I don't have any chronic diseases	0	0	0	0	0	0	0	0	0	0	0	0	0	0	0	0	2	0	0	0	0	2
From 18 to 30.	Female	Single	Saudi	Southern Region	University	Student	Less than (5000) riyals	49	160	19.1406	No	I don't have any chronic diseases	0	0	0	0	0	0	0	0	0	0	0	0	0	0	0	0	2	0	0	0	0	2
From 18 to 30.	Female	Single	Saudi	Southern Region	University	Student	Less than (5000) riyals	61	165	22.4059	No	I don't have any chronic diseases	0	0	0	0	0	0	0	0	0	0	0	0	0	0	0	0	2	0	0	0	0	2
From 18 to 30.	Male	Single	Saudi	Southern Region	University	Student	Less than (5000) riyals	60	170	20.7612	No	I don't have any chronic diseases	0	0	0	0	0	0	0	0	0	0	0	0	0	0	0	2	0	0	0	0	0	2
From 18 to 30.	Female	Married	Saudi	Eastern Region	University	Student	Less than (5000) riyals	50	156	20.5457	No	I don't have any chronic diseases	0	0	0	0	0	0	0	0	0	0	0	0	0	0	0	2	0	0	0	0	0	2
From 18 to 30.	Male	Single	Saudi	Western Region	University	Student	Less than (5000) riyals	83	180	25.6173	No	I don't have any chronic diseases	0	0	0	0	0	0	0	0	0	0	0	0	0	0	0	2	0	0	0	0	0	2
From 18 to 30.	Male	Single	Saudi	Western Region	University	Student	Less than (5000) riyals	80	184	23.6295	Yes	I don't have any chronic diseases	0	0	0	0	0	0	0	0	0	0	0	1	0	0	1	0	0	0	0	0	0	2
From 18 to 30.	Female	Single	Saudi	Western Region	University	Student	Less than (5000) riyals	50	153	21.3593	No	I don't have any chronic diseases	0	0	0	0	0	0	0	0	0	0	1	0	0	0	1	0	0	0	0	0	0	2
From 18 to 30.	Female	Single	Saudi	Western Region	University	Student	Less than (5000) riyals	70	150	31.1111	No	I don't have any chronic diseases	0	0	0	0	0	0	0	0	0	0	0	0	1	0	1	0	0	0	0	0	0	2
From 18 to 30.	Female	Single	Saudi	Western Region	University	Student	Less than (5000) riyals	41	159	16.2177	No	I don't have any chronic diseases	0	0	0	0	0	0	0	0	0	0	1	1	0	0	0	0	0	0	0	0	0	2
From 18 to 30.	Male	Single	Saudi	Western Region	University	Student	Less than (5000) riyals	63	163	23.7118	No	I don't have any chronic diseases	0	0	0	0	0	0	0	0	0	0	1	1	0	0	0	0	0	0	0	0	0	2
From 18 to 30.	Male	Single	Saudi	Central Region	University	Student	Less than (5000) riyals	55	170	19.0311	No	I don't have any chronic diseases	0	0	0	0	0	0	0	0	0	0	1	1	0	0	0	0	0	0	0	0	0	2
From 51 to 60.	Male	Married	Saudi	Western Region	High school /Diploma	Retired	Less than (5000) riyals	86	170	29.7578	ex smoker	I don't have any chronic diseases	0	0	0	0	0	0	0	0	0	0	1	1	0	0	0	0	0	0	0	0	0	2
From 31 to 40.	Male	Married	Saudi	Western Region	University	In the government sector	More than (10,000) riyals	90	169	31.5115	ex smoker	I don't have any chronic diseases	0	0	0	0	0	0	0	1	0	0	0	1	0	0	0	0	0	0	0	0	0	2
From 51 to 60.	Female	Single	Saudi	Central Region	University	In the government sector	More than (10,000) riyals	82	156	33.6949	No	I don't have any chronic diseases	0	0	0	0	0	0	0	1	0	0	0	1	0	0	0	0	0	0	0	0	0	2
From 31 to 40.	Male	Married	Saudi	Central Region	University	In the government sector	More than (10,000) riyals	117	174	38.6445	Yes	I don't have any chronic diseases	0	0	0	0	0	1	0	0	0	0	0	1	0	0	0	0	0	0	0	0	0	2
From 41 to 50.	Male	Married	Saudi	Eastern Region	Middle school	In the government sector	More than (10,000) riyals	86	188	24.3323	No	I don't have any chronic diseases	0	0	0	0	1	0	0	0	0	0	0	1	0	0	0	0	0	0	0	0	0	2
From 18 to 30.	Male	Single	Saudi	Southern Region	High school /Diploma	Student	More than (10,000) riyals	62	166	22.4996	Yes	I don't have any chronic diseases	0	0	0	0	1	0	0	0	0	0	0	1	0	0	0	0	0	0	0	0	0	2
From 18 to 30.	Female	Single	Saudi	Southern Region	University	Student	More than (10,000) riyals	52	166	18.8707	No	I don't have any chronic diseases	1	0	0	0	0	0	0	0	0	0	0	1	0	0	0	0	0	0	0	0	0	2
From 18 to 30.	Male	Single	Saudi	Eastern Region	University	Student	More than (10,000) riyals	135	170	46.7128	No	I don't have any chronic diseases	1	0	0	0	0	0	0	0	0	0	0	1	0	0	0	0	0	0	0	0	0	2
From 18 to 30.	Female	Single	Saudi	North Region	University	Student	More than (10,000) riyals	89	158	35.6513	No	I don't have any chronic diseases	1	0	0	0	0	0	0	0	0	0	0	1	0	0	0	0	0	0	0	0	0	2
From 18 to 30.	Female	Single	Saudi	North Region	University	Student	More than (10,000) riyals	40	152	17.313	No	I don't have any chronic diseases	0	0	0	0	0	0	0	0	0	0	0	2	0	0	0	0	0	0	0	0	0	2
From 18 to 30.	Female	Single	Saudi	Western Region	University	Student	More than (10,000) riyals	62	158	24.8358	No	I don't have any chronic diseases	0	0	0	0	0	0	0	0	0	0	0	2	0	0	0	0	0	0	0	0	0	2
From 18 to 30.	Male	Single	Saudi	Western Region	University	Student	More than (10,000) riyals	50	178	15.7808	Yes	I don't have any chronic diseases	0	0	0	0	0	0	0	0	0	0	0	2	0	0	0	0	0	0	0	0	0	2
From 18 to 30.	Female	Married	Saudi	Western Region	University	Do not work	More than (10,000) riyals	53	163	19.9481	No	I don't have any chronic diseases	0	0	0	0	0	0	0	0	0	0	0	2	0	0	0	0	0	0	0	0	0	2
From 51 to 60.	Female	Widowed	Saudi	Southern Region	High school /Diploma	Retired	More than (10,000) riyals	88	157	35.7012	No	I don't have any chronic diseases	0	0	0	0	0	0	0	0	0	0	0	2	0	0	0	0	0	0	0	0	0	2
From 51 to 60.	Male	Married	Saudi	Western Region	University	Retired	More than (10,000) riyals	108	170	37.3702	No	I don't have any chronic diseases	0	0	0	0	0	0	0	1	0	0	1	0	0	0	0	0	0	0	0	0	0	2
From 18 to 30.	Female	Single	Saudi	Western Region	University	Student	(5000 - 10,000) riyals	65	155	27.0552	No	I suffer from asthma	0	0	0	0	0	1	0	0	0	0	1	0	0	0	0	0	0	0	0	0	0	2
From 18 to 30.	Female	Single	Saudi	Western Region	University	Student	More than (10,000) riyals	64	160	25	No	I suffer from asthma	0	0	0	1	0	0	0	0	0	0	1	0	0	0	0	0	0	0	0	0	0	2
From 18 to 30.	Female	Single	Saudi	Western Region	University	Student	(5000 - 10,000) riyals	45	149	20.2694	No	I suffer from asthma	0	0	0	0	1	0	0	0	0	1	0	0	0	0	0	0	0	0	0	0	0	2
From 18 to 30.	Female	Single	Saudi	Western Region	High school /Diploma	Student	More than (10,000) riyals	48	160	18.75	No	I suffer from asthma , I suffer from cardiovascular disease	1	0	0	0	0	0	0	0	0	1	0	0	0	0	0	0	0	0	0	0	0	2
From 41 to 50.	Female	Married	Saudi	Southern Region	Primary school	Do not work	Less than (5000) riyals	99	154	41.744	No	I suffer from diabetes	1	0	0	0	0	0	0	0	0	1	0	0	0	0	0	0	0	0	0	0	0	2
From 18 to 30.	Female	Widowed	Saudi	Central Region	University	In the private sector	(5000 - 10,000) riyals	90	150	40	No	I suffer from high blood pressure , I suffer from diabetes	1	0	0	0	0	0	0	0	1	0	0	0	0	0	0	0	0	0	0	0	0	2
From 31 to 40.	Female	Married	Saudi	Western Region	High school /Diploma	In the government sector	(5000 - 10,000) riyals	80	177	25.5354	No	I suffer from high blood pressure , I suffer from diabetes , I suffer from asthma , I suffer from cardiovascular disease	1	0	0	0	0	0	0	0	1	0	0	0	0	0	0	0	0	0	0	0	0	2
From 31 to 40.	Male	Married	Saudi	Western Region	High school /Diploma	In the private sector	(5000 - 10,000) riyals	84	167	30.1194	Yes	I don't have any chronic diseases	0	0	0	0	0	0	0	2	0	0	0	0	0	0	0	0	0	0	0	0	0	2
From 18 to 30.	Female	Single	Saudi	Western Region	University	Student	Less than (5000) riyals	76	150	33.7778	No	I don't have any chronic diseases	0	0	0	0	0	0	0	2	0	0	0	0	0	0	0	0	0	0	0	0	0	2
From 18 to 30.	Female	Single	Saudi	Western Region	University	Student	Less than (5000) riyals	38	153	16.2331	No	I don't have any chronic diseases	0	0	0	0	0	0	1	1	0	0	0	0	0	0	0	0	0	0	0	0	0	2
From 31 to 40.	Male	Married	Saudi	Central Region	University	In the government sector	More than (10,000) riyals	63	180	19.4444	Yes	I don't have any chronic diseases	0	0	0	0	0	0	1	1	0	0	0	0	0	0	0	0	0	0	0	0	0	2
From 51 to 60.	Male	Married	Saudi	Western Region	Middle school	In the government sector	More than (10,000) riyals	68	165	24.977	Yes	I suffer from diabetes	0	0	0	0	0	1	0	1	0	0	0	0	0	0	0	0	0	0	0	0	0	2
From 51 to 60.	Male	Divorced	Saudi	Western Region	High school /Diploma	In the private sector	(5000 - 10,000) riyals	105	176	33.8972	Yes	I don't have any chronic diseases	0	0	0	0	1	0	0	1	0	0	0	0	0	0	0	0	0	0	0	0	0	2
From 31 to 40.	Female	Married	Saudi	Western Region	High school /Diploma	Do not work	(5000 - 10,000) riyals	60	150	26.6667	ex smoker	I don't have any chronic diseases	0	0	0	0	1	0	0	1	0	0	0	0	0	0	0	0	0	0	0	0	0	2
From 31 to 40.	Female	Married	Saudi	Western Region	University	In the private sector	Less than (5000) riyals	48	155	19.9792	Yes	I don't have any chronic diseases	0	0	0	0	0	1	1	0	0	0	0	0	0	0	0	0	0	0	0	0	0	2
From 51 to 60.	Male	Married	Saudi	Southern Region	University	Retired	More than (10,000) riyals	73	167	26.1752	No	I suffer from diabetes	0	0	0	0	1	0	1	0	0	0	0	0	0	0	0	0	0	0	0	0	0	2
From 31 to 40.	Female	Married	Saudi	Eastern Region	University	In the government sector	(5000 - 10,000) riyals	64	159	25.3155	No	I don't have any chronic diseases	0	0	0	0	1	0	1	0	0	0	0	0	0	0	0	0	0	0	0	0	0	2
From 18 to 30.	Female	Single	Saudi	Western Region	University	Student	(5000 - 10,000) riyals	65	152	28.1337	No	I don't have any chronic diseases	1	0	0	0	0	0	1	0	0	0	0	0	0	0	0	0	0	0	0	0	0	2
From 18 to 30.	Male	Single	Saudi	Western Region	University	Student	(5000 - 10,000) riyals	63	163	23.7118	No	I don't have any chronic diseases	0	0	0	1	0	0	1	0	0	0	0	0	0	0	0	0	0	0	0	0	0	2
From 41 to 50.	Male	Married	Saudi	Western Region	High school /Diploma	Retired	(5000 - 10,000) riyals	70	175	22.8571	ex smoker	I don't have any chronic diseases	0	0	0	0	0	2	0	0	0	0	0	0	0	0	0	0	0	0	0	0	0	2
From 18 to 30.	Female	Single	Saudi	Western Region	Postgraduate	In the government sector	Less than (5000) riyals	54	152	23.3726	No	I don't have any chronic diseases	0	0	0	0	1	1	0	0	0	0	0	0	0	0	0	0	0	0	0	0	0	2
From 18 to 30.	Female	Married	Saudi	Central Region	University	Student	Less than (5000) riyals	55	167	19.721	No	I don't have any chronic diseases	0	0	0	0	1	1	0	0	0	0	0	0	0	0	0	0	0	0	0	0	0	2
From 31 to 40.	Female	Married	Saudi	Southern Region	High school /Diploma	Do not work	Less than (5000) riyals	59	161	22.7615	No	I don't have any chronic diseases	0	0	0	0	1	1	0	0	0	0	0	0	0	0	0	0	0	0	0	0	0	2
From 18 to 30.	Female	Married	Saudi	Central Region	High school /Diploma	Do not work	Less than (5000) riyals	55	153	23.4952	No	I don't have any chronic diseases	1	0	0	0	0	1	0	0	0	0	0	0	0	0	0	0	0	0	0	0	0	2
From 51 to 60.	Male	Married	Saudi	Western Region	University	In the government sector	More than (10,000) riyals	94	168	33.305	Yes	I don't have any chronic diseases	0	0	1	0	0	1	0	0	0	0	0	0	0	0	0	0	0	0	0	0	0	2
From 18 to 30.	Male	Single	Saudi	Southern Region	University	Student	More than (10,000) riyals	94	182	28.3782	No	I don't have any chronic diseases	0	0	0	1	1	0	0	0	0	0	0	0	0	0	0	0	0	0	0	0	0	2
From 18 to 30.	Female	Married	Saudi	Western Region	University	Do not work	More than (10,000) riyals	52	153	22.2137	No	I don't have any chronic diseases	1	0	0	0	1	0	0	0	0	0	0	0	0	0	0	0	0	0	0	0	0	2
From 18 to 30.	Female	Single	Saudi	Western Region	University	Student	(5000 - 10,000) riyals	35	150	15.5556	No	I suffer from asthma	0	0	0	0	2	0	0	0	0	0	0	0	0	0	0	0	0	0	0	0	0	2
From 18 to 30.	Male	Married	Saudi	Eastern Region	University	In the government sector	More than (10,000) riyals	155	181	47.3124	Yes	I suffer from high blood pressure	0	0	0	0	2	0	0	0	0	0	0	0	0	0	0	0	0	0	0	0	0	2
From 18 to 30.	Male	Single	Saudi	Southern Region	University	In the government sector	(5000 - 10,000) riyals	77	168	27.2817	No	I don't have any chronic diseases	0	0	0	0	2	0	0	0	0	0	0	0	0	0	0	0	0	0	0	0	0	2
From 18 to 30.	Female	Single	Saudi	Southern Region	University	Student	(5000 - 10,000) riyals	49	158	19.6283	No	I don't have any chronic diseases	1	0	1	0	0	0	0	0	0	0	0	0	0	0	0	0	0	0	0	0	0	2
From 18 to 30.	Female	Single	Saudi	Central Region	High school /Diploma	Student	Less than (5000) riyals	39	152	16.8802	Yes	I don't have any chronic diseases	1	1	0	0	0	0	0	0	0	0	0	0	0	0	0	0	0	0	0	0	0	2
From 18 to 30.	Male	Single	Saudi	Eastern Region	University	Student	Less than (5000) riyals	50	175	16.3265	No	I don't have any chronic diseases	0	2	0	0	0	0	0	0	0	0	0	0	0	0	0	0	0	0	0	0	0	2
From 18 to 30.	Female	Single	Saudi	Western Region	Middle school	Do not work	Less than (5000) riyals	44	156	18.0802	No	I don't have any chronic diseases	1	1	0	0	0	0	0	0	0	0	0	0	0	0	0	0	0	0	0	0	0	2
From 18 to 30.	Male	Single	Saudi	Eastern Region	University	Student	More than (10,000) riyals	113	167	40.5178	No	I don't have any chronic diseases	0	2	0	0	0	0	0	0	0	0	0	0	0	0	0	0	0	0	0	0	0	2
From 18 to 30.	Female	Single	Saudi	Western Region	University	Student	More than (10,000) riyals	47	170	16.263	No	I don't have any chronic diseases	0	0	0	2	0	0	0	0	0	0	0	0	0	0	0	0	0	0	0	0	0	2
From 18 to 30.	Female	Single	Saudi	Western Region	University	Do not work	More than (10,000) riyals	43	160	16.7969	No	I don't have any chronic diseases	0	2	0	0	0	0	0	0	0	0	0	0	0	0	0	0	0	0	0	0	0	2
From 18 to 30.	Male	Single	Saudi	Central Region	University	In the private sector	(5000 - 10,000) riyals	73	168	25.8645	Yes	I don't have any chronic diseases	2	0	0	0	0	0	0	0	0	0	0	0	0	0	0	0	0	0	0	0	0	2
From 41 to 50.	Male	Married	Saudi	Western Region	University	In the government sector	More than (10,000) riyals	66	167	23.6652	Yes	I don't have any chronic diseases	1	0	1	0	0	0	0	0	0	0	0	0	0	0	0	0	0	0	0	0	0	2
From 41 to 50.	Male	Married	Saudi	Western Region	University	In the government sector	(5000 - 10,000) riyals	94	188	26.5957	No	I suffer from diabetes	0	2	0	0	0	0	0	0	0	0	0	0	0	0	0	0	0	0	0	0	0	2
From 18 to 30.	Male	Single	Saudi	Southern Region	High school /Diploma	Do not work	Less than (5000) riyals	50	170	17.301	Yes	I don't have any chronic diseases	0	0	0	0	0	0	0	0	0	0	0	0	2	0	0	0	0	0	0	0	0	2
From 18 to 30.	Male	Single	Saudi	Western Region	Postgraduate	In the government sector	More than (10,000) riyals	88	180	27.1605	Yes	I don't have any chronic diseases	0	0	0	0	0	0	0	0	0	0	0	1	1	0	0	0	0	0	0	0	0	2
From 18 to 30.	Female	Single	Saudi	Western Region	University	Student	More than (10,000) riyals	72	162	27.4348	No	I don't have any chronic diseases	0	0	0	0	0	0	0	0	0	0	0	1	1	0	0	0	0	0	0	0	0	2
From 18 to 30.	Female	Single	Saudi	Central Region	University	Student	More than (10,000) riyals	47	160	18.3594	No	I don't have any chronic diseases	0	0	0	0	0	0	0	0	0	0	0	1	1	0	0	0	0	0	0	0	0	2
From 18 to 30.	Male	Single	Saudi	Western Region	University	Student	Less than (5000) riyals	62	162	23.6244	Yes	I don't have any chronic diseases	0	0	0	0	0	0	0	0	0	0	0	1	1	0	0	0	0	0	0	0	0	2
From 31 to 40.	Male	Single	Saudi	North Region	University	In the government sector	More than (10,000) riyals	72	180	22.2222	Yes	I don't have any chronic diseases	0	0	0	0	0	0	0	1	0	0	0	0	1	0	0	0	0	0	0	0	0	2
From 18 to 30.	Female	Single	Saudi	Central Region	University	Student	More than (10,000) riyals	63	156	25.8876	Yes	I don't have any chronic diseases	0	0	0	0	1	0	0	0	0	0	0	0	1	0	0	0	0	0	0	0	0	2
From 18 to 30.	Male	Single	Saudi	Western Region	University	Student	More than (10,000) riyals	89	172	30.0838	No	I suffer from asthma	0	0	0	0	0	0	0	0	0	0	0	1	0	1	0	0	0	0	0	0	0	2
From 18 to 30.	Female	Single	Saudi	Southern Region	University	Student	Less than (5000) riyals	45	154	18.9745	No	I suffer from kidney disease	0	0	0	0	1	0	0	0	0	0	0	0	0	1	0	0	0	0	0	0	0	2
From 18 to 30.	Female	Single	Saudi	Western Region	University	Student	(5000 - 10,000) riyals	50	165	18.3655	No	I don't have any chronic diseases	0	0	0	0	1	0	0	0	0	0	0	0	0	1	0	0	0	0	0	0	0	2
From 51 to 60.	Female	Married	Saudi	Western Region	University	Retired	(5000 - 10,000) riyals	62	150	27.5556	No	I don't have any chronic diseases	0	0	0	0	0	0	0	0	0	0	0	0	0	0	2	0	0	0	0	0	0	2
From 18 to 30.	Female	Single	Saudi	Central Region	University	In the private sector	Less than (5000) riyals	64	162	24.3865	No	I don't have any chronic diseases	0	0	0	0	0	0	0	0	0	0	0	0	0	0	2	0	0	0	0	0	0	2
From 18 to 30.	Female	Single	Saudi	Southern Region	University	Student	Less than (5000) riyals	44	157	17.8506	No	I don't have any chronic diseases	0	0	0	0	0	0	0	0	0	0	0	0	0	0	1	1	0	0	0	0	0	2
From 18 to 30.	Female	Single	Saudi	Western Region	University	Student	Less than (5000) riyals	45	156	18.4911	No	I don't have any chronic diseases	0	0	0	0	0	0	0	0	0	0	0	1	0	0	0	1	0	0	0	0	0	2
From 18 to 30.	Male	Single	Saudi	Southern Region	University	Student	More than (10,000) riyals	75	169	26.2596	Yes	I don't have any chronic diseases	0	0	0	0	0	0	0	0	0	0	0	1	0	0	0	1	0	0	0	0	0	2
From 31 to 40.	Female	Married	Saudi	Eastern Region	High school /Diploma	In the government sector	(5000 - 10,000) riyals	75	164	27.8852	No	I don't have any chronic diseases	0	0	0	0	0	0	0	0	0	0	0	1	0	0	0	1	0	0	0	0	0	2
From 18 to 30.	Female	Single	Saudi	Western Region	University	Student	(5000 - 10,000) riyals	58	150	25.7778	No	I don't have any chronic diseases	0	0	0	0	0	0	0	0	0	0	0	1	0	0	0	1	0	0	0	0	0	2
From 31 to 40.	Male	Married	Saudi	Western Region	University	In the government sector	More than (10,000) riyals	88	178	27.7743	Yes	I don't have any chronic diseases	0	0	0	0	0	0	0	0	0	0	1	0	0	0	0	1	0	0	0	0	0	2
From 18 to 30.	Male	Single	Saudi	Central Region	University	In the government sector	More than (10,000) riyals	72	160	28.125	Yes	I don't have any chronic diseases	0	0	0	0	0	0	0	1	0	0	0	0	0	0	0	1	0	0	0	0	0	2
From 31 to 40.	Male	Married	Saudi	Central Region	University	In the government sector	More than (10,000) riyals	60	165	22.0386	No	I don't have any chronic diseases	0	0	0	0	0	0	0	1	0	0	0	0	0	0	0	1	0	0	0	0	0	2
From 18 to 30.	Female	Single	Saudi	North Region	Postgraduate	Student	Less than (5000) riyals	55	168	19.487	No	I don't have any chronic diseases	1	0	0	0	0	0	0	0	0	0	0	0	0	0	0	1	0	0	0	0	0	2
From 41 to 50.	Female	Married	Saudi	Western Region	High school /Diploma	In the government sector	(5000 - 10,000) riyals	126	159	49.8398	No	I suffer from high blood pressure , I suffer from diabetes	0	0	0	0	0	0	0	0	0	0	0	0	0	0	0	0	1	1	0	0	0	2
From 18 to 30.	Female	Single	Saudi	Central Region	University	Student	More than (10,000) riyals	76	163	28.6048	No	I don't have any chronic diseases	0	0	0	0	0	0	0	0	0	0	0	0	0	0	0	0	1	1	0	0	0	2
From 18 to 30.	Female	Single	Saudi	Western Region	University	Student	(5000 - 10,000) riyals	46	149	20.7198	No	I don't have any chronic diseases	0	0	0	0	0	0	0	0	0	0	0	0	0	0	0	0	1	1	0	0	0	2
From 18 to 30.	Male	Single	Saudi	Southern Region	University	Student	Less than (5000) riyals	58	158	23.2335	Yes	I don't have any chronic diseases	0	0	0	0	0	0	0	0	0	0	0	0	0	0	0	0	1	1	0	0	0	2
From 18 to 30.	Female	Single	Saudi	Western Region	University	Student	Less than (5000) riyals	61	159	24.1288	No	I don't have any chronic diseases	0	0	0	0	0	0	0	0	0	0	0	1	0	0	0	0	0	1	0	0	0	2
From 31 to 40.	Female	Married	Saudi	Western Region	University	In the government sector	More than (10,000) riyals	70	160	27.3437	No	I don't have any chronic diseases	0	0	0	0	0	0	0	0	0	0	0	1	0	0	0	0	0	1	0	0	0	2
From 18 to 30.	Male	Single	Saudi	Western Region	High school /Diploma	Student	More than (10,000) riyals	85	175	27.7551	Yes	I don't have any chronic diseases	0	0	0	0	1	0	0	0	0	0	0	0	0	0	0	0	0	1	0	0	0	2
From 18 to 30.	Female	Single	Saudi	North Region	University	Student	More than (10,000) riyals	66	163	24.841	No	I don't have any chronic diseases	0	0	0	0	0	0	0	0	0	0	0	0	0	0	0	1	0	1	0	0	0	2
From 51 to 60.	Female	Married	Saudi	Western Region	Postgraduate	Retired	More than (10,000) riyals	84	158	33.6485	No	I suffer from high blood pressure , I suffer from diabetes	0	0	0	0	0	0	0	0	0	0	0	0	0	0	0	1	0	1	0	0	0	2
From 18 to 30.	Female	Married	Saudi	Eastern Region	University	Student	Less than (5000) riyals	58.4	148	26.6618	No	I suffer from high cholesterol	0	0	0	0	0	0	0	0	0	0	0	0	0	0	0	1	0	1	0	0	0	2
From 41 to 50.	Female	Married	Saudi	Southern Region	High school /Diploma	Do not work	Less than (5000) riyals	75	156	30.8185	No	I suffer from high cholesterol	0	0	0	0	0	0	0	0	0	0	0	0	0	0	0	0	0	0	0	0	2	2
From 31 to 40.	Male	Married	Saudi	Central Region	High school /Diploma	In the government sector	More than (10,000) riyals	73	165	26.8136	Yes	I don't have any chronic diseases	0	0	0	0	0	0	0	0	0	0	0	0	0	0	0	0	0	0	0	0	2	2
From 31 to 40.	Male	Married	Saudi	Western Region	University	In the government sector	More than (10,000) riyals	94	179	29.3374	No	I don't have any chronic diseases	0	0	0	0	0	0	0	0	0	0	0	0	0	0	0	0	0	0	0	0	2	2
From 31 to 40.	Female	Married	Saudi	Central Region	High school /Diploma	Do not work	More than (10,000) riyals	80	160	31.25	No	I don't have any chronic diseases	0	0	0	0	0	0	0	0	0	0	0	0	0	0	0	0	0	0	0	0	2	2
From 18 to 30.	Male	Single	Saudi	Southern Region	University	Do not work	Less than (5000) riyals	80	173	26.7299	Yes	I don't have any chronic diseases	0	0	0	0	0	0	0	0	0	0	0	0	0	0	0	0	0	0	0	0	2	2
From 31 to 40.	Female	Married	Saudi	Central Region	Middle school	Do not work	More than (10,000) riyals	67	160	26.1719	No	I don't have any chronic diseases	0	0	0	0	0	0	0	0	0	0	0	0	0	0	0	0	0	0	0	0	2	2
From 18 to 30.	Male	Single	Saudi	Western Region	University	Do not work	More than (10,000) riyals	60	170	20.7612	Yes	I don't have any chronic diseases	0	0	0	0	0	0	0	0	0	0	0	0	0	0	0	0	0	0	0	0	2	2
From 18 to 30.	Female	Single	Saudi	Central Region	University	Student	Less than (5000) riyals	85	170	29.4118	No	I don't have any chronic diseases	0	0	0	0	0	0	0	0	0	0	0	0	0	0	0	0	0	0	0	0	2	2
From 18 to 30.	Female	Single	Saudi	Western Region	University	Student	(5000 - 10,000) riyals	48	163	18.0662	No	I don't have any chronic diseases	0	0	0	0	0	0	0	0	0	0	0	0	0	0	0	0	0	0	0	0	2	2
From 51 to 60.	Male	Married	Saudi	Western Region	University	Retired	More than (10,000) riyals	90	167	32.2708	ex smoker	I don't have any chronic diseases	0	0	0	0	0	0	0	0	0	0	0	0	0	0	0	0	0	0	0	0	2	2
From 31 to 40.	Female	Married	Saudi	Western Region	Postgraduate	In the government sector	More than (10,000) riyals	76	158	30.4438	No	I don't have any chronic diseases	0	0	0	0	0	0	0	0	0	0	0	0	0	0	0	0	0	0	0	0	2	2
From 18 to 30.	Female	Married	Saudi	Western Region	University	Do not work	(5000 - 10,000) riyals	55	160	21.4844	No	I don't have any chronic diseases	0	0	0	0	0	0	0	0	0	0	0	0	0	0	0	0	0	0	0	0	2	2
From 18 to 30.	Female	Single	Saudi	Central Region	University	Do not work	More than (10,000) riyals	96	160	37.5	No	I don't have any chronic diseases	0	0	0	0	0	0	0	0	0	0	0	0	0	0	0	0	0	0	0	0	2	2
From 41 to 50.	Male	Divorced	Saudi	Southern Region	University	In the private sector	(5000 - 10,000) riyals	85	172	28.7317	Yes	I don't have any chronic diseases	0	0	0	0	0	0	0	0	0	0	0	0	0	0	0	0	0	0	0	0	2	2
From 18 to 30.	Female	Single	Saudi	Western Region	University	In the private sector	Less than (5000) riyals	61	157	24.7475	No	I don't have any chronic diseases	0	0	0	0	0	0	0	0	0	0	0	0	0	0	0	0	0	0	1	1	1	3
From 41 to 50.	Female	Married	Saudi	Southern Region	High school /Diploma	In the government sector	(5000 - 10,000) riyals	77	159	30.4577	No	I don't have any chronic diseases	0	0	0	0	0	0	0	0	0	0	0	0	0	0	0	0	0	0	1	1	1	3
From 31 to 40.	Male	Married	Saudi	Central Region	High school /Diploma	In the government sector	(5000 - 10,000) riyals	84	174	27.7447	Yes	I don't have any chronic diseases	0	0	0	0	0	0	0	0	0	0	0	0	0	0	0	0	1	0	0	1	1	3
From 18 to 30.	Male	Single	Saudi	Southern Region	University	In the private sector	(5000 - 10,000) riyals	80	170	27.6817	Yes	I don't have any chronic diseases	0	0	0	0	0	0	0	0	0	0	0	0	0	0	0	0	1	0	0	1	1	3
From 18 to 30.	Female	Single	Saudi	Central Region	High school /Diploma	Student	(5000 - 10,000) riyals	43	160	16.7969	No	I don't have any chronic diseases	0	0	0	0	0	0	0	0	0	0	0	0	0	0	0	0	1	0	0	1	1	3
From 18 to 30.	Female	Married	Saudi	Central Region	University	Student	(5000 - 10,000) riyals	80	160	31.25	No	I don't have any chronic diseases	0	0	0	0	0	0	0	0	0	0	0	1	0	0	0	0	0	0	1	0	1	3
From 18 to 30.	Female	Married	Saudi	Western Region	High school /Diploma	Do not work	(5000 - 10,000) riyals	90	160	35.1562	No	I don't have any chronic diseases	0	0	0	0	0	0	0	0	0	0	0	0	0	0	0	0	0	1	1	0	1	3
From 18 to 30.	Female	Single	Saudi	Western Region	University	Student	Less than (5000) riyals	83	163	31.2394	No	I don't have any chronic diseases	0	0	0	0	0	0	0	0	0	0	0	0	0	0	0	0	0	1	1	0	1	3
From 18 to 30.	Female	Single	Saudi	Central Region	University	Student	Less than (5000) riyals	38	150	16.8889	No	I don't have any chronic diseases	0	0	0	0	0	0	0	0	0	0	1	0	0	0	0	0	1	0	0	0	1	3
From 31 to 40.	Female	Single	Saudi	Eastern Region	University	Do not work	Less than (5000) riyals	63	159	24.9199	No	I don't have any chronic diseases	0	0	0	0	0	0	1	0	0	0	0	0	0	0	0	0	1	0	0	0	1	3
From 18 to 30.	Female	Single	Saudi	Southern Region	University	Retired	Less than (5000) riyals	60	154	25.2994	No	I don't have any chronic diseases	0	0	0	0	0	0	0	0	0	0	0	0	0	0	0	0	2	0	0	0	1	3
From 18 to 30.	Female	Single	Saudi	Western Region	University	In the government sector	More than (10,000) riyals	42	160	16.4062	No	I don't have any chronic diseases	0	0	0	0	1	0	0	0	0	0	0	1	0	0	0	0	0	0	0	0	1	3
From 41 to 50.	Male	Married	Saudi	Western Region	University	In the government sector	More than (10,000) riyals	73	167	26.1752	No	I don't have any chronic diseases	1	0	0	0	0	0	0	0	0	0	0	1	0	0	0	0	0	0	0	0	1	3
From 51 to 60.	Male	Married	Saudi	Western Region	Postgraduate	In the government sector	More than (10,000) riyals	90	178	28.4055	No	I don't have any chronic diseases	1	0	0	0	0	0	0	0	0	0	1	0	0	0	0	0	0	0	0	0	1	3
From 41 to 50.	Male	Married	Saudi	Central Region	Postgraduate	In the government sector	More than (10,000) riyals	84	174	27.7447	No	I don't have any chronic diseases	0	0	0	0	0	0	0	2	0	0	0	0	0	0	0	0	0	0	0	0	1	3
From 18 to 30.	Female	Single	Saudi	Western Region	High school /Diploma	Student	More than (10,000) riyals	98	160	38.2812	No	I don't have any chronic diseases	0	0	1	0	0	0	0	1	0	0	0	0	0	0	0	0	0	0	0	0	1	3
From 18 to 30.	Female	Married	Saudi	Southern Region	University	Student	More than (10,000) riyals	69	158	27.6398	No	I don't have any chronic diseases	0	0	0	0	2	0	0	0	0	0	0	0	0	0	0	0	0	0	0	0	1	3
From 18 to 30.	Female	Single	Saudi	Western Region	University	Student	More than (10,000) riyals	70	162	26.6728	No	I don't have any chronic diseases	0	0	0	0	0	0	0	0	0	0	0	1	1	0	0	0	0	0	0	0	1	3
From 18 to 30.	Male	Single	Saudi	Western Region	University	Student	More than (10,000) riyals	57	177	18.194	No	I don't have any chronic diseases	0	0	0	0	0	0	0	1	0	0	0	0	1	0	0	0	0	0	0	0	1	3
From 41 to 50.	Female	Married	Saudi	Western Region	University	Do not work	More than (10,000) riyals	75	167	26.8923	No	I don't have any chronic diseases	0	0	0	0	0	0	0	0	0	0	0	0	0	0	2	0	0	0	0	0	1	3
From 31 to 40.	Female	Married	Saudi	Western Region	University	Retired	(5000 - 10,000) riyals	70	154	29.5159	No	I suffer from asthma	0	0	0	0	0	0	0	0	0	0	0	0	0	0	0	0	1	1	0	0	1	3
From 18 to 30.	Female	Single	Saudi	Western Region	University	Student	Less than (5000) riyals	49	158	19.6283	No	I suffer from asthma	0	0	0	0	0	0	0	0	0	0	0	1	0	0	0	0	0	1	0	0	1	3
From 18 to 30.	Female	Single	Saudi	Central Region	High school /Diploma	Student	(5000 - 10,000) riyals	49	159	19.3821	No	I don't have any chronic diseases	0	0	0	0	0	0	0	0	0	0	0	0	0	0	0	0	0	0	0	0	3	3
From 18 to 30.	Male	Single	Saudi	Western Region	University	Student	Less than (5000) riyals	56	179	17.4776	No	I don't have any chronic diseases	0	0	0	0	0	0	0	0	0	0	0	0	0	0	0	0	0	0	0	0	3	3
From 18 to 30.	Male	Single	Saudi	Central Region	University	Student	More than (10,000) riyals	75	170	25.9516	Yes	I don't have any chronic diseases	0	0	0	0	0	0	0	0	0	0	0	0	1	0	0	0	0	0	0	2	0	3
From 31 to 40.	Female	Married	Saudi	Central Region	Postgraduate	In the government sector	More than (10,000) riyals	73	168	25.8645	No	I suffer from high blood pressure	0	0	0	0	0	0	0	0	0	0	0	0	0	1	0	0	0	0	0	2	0	3
From 51 to 60.	Male	Married	Saudi	Western Region	High school /Diploma	In the government sector	More than (10,000) riyals	73	165	26.8136	Yes	I suffer from high blood pressure , I suffer from high cholesterol	0	0	0	0	0	0	0	0	0	0	0	0	0	0	0	0	0	0	0	3	0	3
From 18 to 30.	Male	Single	Saudi	Southern Region	University	Student	Less than (5000) riyals	65	194	17.2707	No	I don't have any chronic diseases	0	0	0	0	0	0	0	0	0	0	0	0	0	0	0	0	0	0	0	3	0	3
From 18 to 30.	Female	Single	Saudi	Western Region	University	Student	More than (10,000) riyals	156	146	73.1845	No	I don't have any chronic diseases	0	0	0	0	0	0	0	0	0	0	0	0	0	0	0	0	0	0	2	1	0	3
From 18 to 30.	Female	Single	Saudi	Western Region	University	Student	More than (10,000) riyals	56	150	24.8889	No	I suffer from asthma	0	0	0	0	0	0	0	0	0	0	0	0	0	0	0	0	0	0	2	1	0	3
From 18 to 30.	Male	Single	Saudi	Western Region	University	Student	Less than (5000) riyals	78	175	25.4694	No	I don't have any chronic diseases	0	0	0	0	0	0	0	0	0	0	0	1	0	0	0	0	0	0	1	1	0	3
From 41 to 50.	Female	Married	Saudi	Southern Region	University	In the government sector	More than (10,000) riyals	76	155	31.6337	No	I don't have any chronic diseases	0	0	0	0	0	0	0	0	0	0	0	1	0	0	0	0	0	0	1	1	0	3
From 18 to 30.	Male	Single	Saudi	Eastern Region	University	Student	Less than (5000) riyals	94	170	32.526	No	I don't have any chronic diseases	0	0	0	0	0	0	0	0	0	0	0	1	0	0	0	0	0	0	1	1	0	3
From 31 to 40.	Male	Married	Saudi	Eastern Region	High school /Diploma	In the government sector	More than (10,000) riyals	76	172	25.6896	Yes	I don't have any chronic diseases	0	0	0	0	0	0	0	1	0	0	0	0	0	0	0	0	0	0	1	1	0	3
From 31 to 40.	Female	Married	Saudi	Western Region	Primary school	In the government sector	(5000 - 10,000) riyals	63	156	25.8876	No	I don't have any chronic diseases	0	0	0	0	1	0	0	0	0	0	0	0	0	0	0	0	0	0	1	1	0	3
From 31 to 40.	Male	Married	Saudi	Western Region	University	In the government sector	More than (10,000) riyals	100	179	31.21	Yes	I don't have any chronic diseases	1	0	0	0	0	0	0	0	0	0	0	0	0	0	0	0	0	0	1	1	0	3
From 18 to 30.	Female	Single	Saudi	Western Region	University	Student	(5000 - 10,000) riyals	46	160	17.9687	No	I don't have any chronic diseases	0	0	0	0	0	0	0	0	0	0	0	0	0	0	0	0	0	1	1	1	0	3
From 18 to 30.	Female	Married	Saudi	Western Region	University	Student	(5000 - 10,000) riyals	39	156	16.0256	No	I don't have any chronic diseases	0	0	0	0	0	0	0	0	0	0	0	0	0	0	1	0	1	0	0	1	0	3
From 31 to 40.	Male	Single	Saudi	Central Region	University	In the private sector	Less than (5000) riyals	112	168	39.6825	Yes	I don't have any chronic diseases	0	0	0	0	0	0	0	0	0	0	0	1	0	0	0	0	1	0	0	1	0	3
From 18 to 30.	Male	Single	Saudi	Southern Region	University	Student	Less than (5000) riyals	65	165	23.8751	Yes	I don't have any chronic diseases	0	0	0	0	0	0	0	0	0	1	0	0	0	0	0	0	1	0	0	1	0	3
From 18 to 30.	Female	Single	Saudi	Central Region	University	Student	Less than (5000) riyals	58	160	22.6562	No	I don't have any chronic diseases	0	0	0	0	0	0	0	0	0	0	0	0	0	0	0	1	1	0	0	1	0	3
From 41 to 50.	Male	Married	Saudi	Western Region	University	In the government sector	More than (10,000) riyals	120	170	41.5225	Yes	I don't have any chronic diseases	0	0	0	0	0	0	0	0	0	0	0	0	0	0	0	1	1	0	0	1	0	3
From 18 to 30.	Male	Single	Saudi	Western Region	University	Student	More than (10,000) riyals	55	178	17.3589	ex smoker	I don't have any chronic diseases	0	0	0	0	0	0	0	0	0	0	0	0	0	0	0	0	2	0	0	1	0	3
From 31 to 40.	Female	Married	Saudi	Western Region	University	Do not work	More than (10,000) riyals	60	154	25.2994	No	I don't have any chronic diseases	0	0	0	0	0	0	0	0	0	0	0	0	0	0	0	2	0	0	0	1	0	3
From 31 to 40.	Female	Single	Saudi	Southern Region	University	In the government sector	(5000 - 10,000) riyals	68	160	26.5625	No	I don't have any chronic diseases	0	0	0	1	0	0	0	0	0	0	0	0	0	0	1	0	0	0	0	1	0	3
From 31 to 40.	Female	Divorced	Saudi	North Region	Postgraduate	In the private sector	(5000 - 10,000) riyals	65	164	24.1672	No	I don't have any chronic diseases	0	0	0	1	0	0	0	0	0	0	0	1	0	0	0	0	0	0	0	1	0	3
From 18 to 30.	Female	Single	Saudi	Western Region	University	Student	Less than (5000) riyals	55	152	23.8054	No	I don't have any chronic diseases	0	0	0	0	1	0	0	0	0	0	1	0	0	0	0	0	0	0	0	1	0	3
From 18 to 30.	Male	Single	Saudi	Central Region	High school /Diploma	Do not work	Less than (5000) riyals	55	171	18.8092	Yes	I don't have any chronic diseases	0	0	0	1	1	0	0	0	0	0	0	0	0	0	0	0	0	0	0	1	0	3
From 18 to 30.	Female	Single	Saudi	Southern Region	University	Do not work	Less than (5000) riyals	34	154	14.3363	ex smoker	I don't have any chronic diseases	0	0	0	0	0	0	0	0	0	0	0	1	1	0	0	0	0	0	0	1	0	3
From 18 to 30.	Female	Married	Saudi	Southern Region	University	In the government sector	More than (10,000) riyals	57	154	24.0344	No	I don't have any chronic diseases	0	0	0	0	0	0	0	0	0	0	0	0	0	0	1	1	0	0	0	1	0	3
From 31 to 40.	Female	Married	Saudi	North Region	University	In the government sector	More than (10,000) riyals	80	156	32.8731	No	I don't have any chronic diseases	0	0	0	0	0	0	0	0	0	0	0	0	1	0	0	1	0	0	0	1	0	3
From 18 to 30.	Male	Single	Saudi	Western Region	University	Student	More than (10,000) riyals	100	170	34.6021	Yes	I don't have any chronic diseases	0	0	0	0	0	0	0	0	0	0	0	0	0	0	0	0	1	1	0	1	0	3
From 31 to 40.	Female	Married	Saudi	North Region	High school /Diploma	Do not work	More than (10,000) riyals	80	168	28.3447	No	I suffer from diabetes	0	0	0	0	0	0	0	0	0	0	0	0	0	0	1	0	0	0	2	0	0	3
From 51 to 60.	Female	Married	Saudi	North Region	High school /Diploma	Do not work	Less than (5000) riyals	56	153	23.9224	No	I don't have any chronic diseases	0	0	0	0	0	0	0	0	0	0	0	1	0	0	0	0	0	0	2	0	0	3
From 18 to 30.	Female	Single	Saudi	Western Region	University	Do not work	(5000 - 10,000) riyals	48	153	20.5049	No	I don't have any chronic diseases	0	0	0	0	0	0	0	1	0	0	0	0	0	0	0	0	0	0	2	0	0	3
From 18 to 30.	Female	Single	Saudi	Central Region	High school /Diploma	In the private sector	(5000 - 10,000) riyals	63	169	22.0581	No	I don't have any chronic diseases	0	0	0	0	0	0	1	0	0	0	0	0	0	0	0	0	0	0	2	0	0	3
From 18 to 30.	Female	Single	Saudi	North Region	University	In the private sector	Less than (5000) riyals	70	150	31.1111	No	I don't have any chronic diseases	0	0	0	0	0	1	0	0	0	0	0	0	0	0	0	0	0	0	2	0	0	3
From 18 to 30.	Female	Single	Saudi	Southern Region	University	Student	Less than (5000) riyals	60	160	23.4375	No	I don't have any chronic diseases	0	0	0	0	1	0	0	0	0	0	0	0	0	0	0	0	0	0	2	0	0	3
From 18 to 30.	Male	Single	Saudi	Southern Region	University	Student	Less than (5000) riyals	85	167	30.478	No	I don't have any chronic diseases	0	0	0	0	1	0	0	0	0	0	0	0	0	0	0	0	0	0	2	0	0	3
From 18 to 30.	Female	Single	Saudi	Central Region	University	Student	Less than (5000) riyals	52	150	23.1111	No	I don't have any chronic diseases	0	0	0	0	1	0	0	0	0	0	0	0	0	0	0	0	0	0	2	0	0	3
From 41 to 50.	Female	Married	Saudi	Western Region	University	In the government sector	More than (10,000) riyals	80	165	29.3848	No	I don't have any chronic diseases	0	0	0	0	0	0	0	0	0	0	0	0	0	1	0	0	0	0	2	0	0	3
From 31 to 40.	Female	Married	Saudi	Western Region	University	Do not work	(5000 - 10,000) riyals	65	155	27.0552	No	I don't have any chronic diseases	0	0	0	0	0	0	0	0	0	0	0	0	0	0	0	1	0	0	2	0	0	3
From 51 to 60.	Female	Married	Saudi	Western Region	University	Retired	(5000 - 10,000) riyals	81	148	36.9795	No	I suffer from diabetes , I suffer from high cholesterol	0	0	0	0	0	0	0	0	0	0	0	0	0	0	0	0	0	1	2	0	0	3
From 31 to 40.	Female	Married	Saudi	Central Region	High school /Diploma	Do not work	(5000 - 10,000) riyals	88	144	42.4383	No	I suffer from high blood pressure	0	0	0	0	0	0	0	0	0	0	0	1	0	0	0	0	1	0	1	0	0	3
From 41 to 50.	Female	Married	Saudi	Western Region	High school /Diploma	Do not work	More than (10,000) riyals	60	145	28.5375	Yes	I suffer from diabetes	0	0	0	0	1	0	0	0	0	0	0	0	0	0	0	0	1	0	1	0	0	3
From 41 to 50.	Male	Married	Saudi	Central Region	University	In the government sector	More than (10,000) riyals	66	164	24.539	No	I don't have any chronic diseases	0	0	0	0	0	0	0	0	0	0	0	0	1	0	0	0	1	0	1	0	0	3
From 51 to 60.	Female	Divorced	Saudi	Western Region	University	Retired	(5000 - 10,000) riyals	66	156	27.1203	Yes	I don't have any chronic diseases	0	0	0	0	0	0	0	0	0	0	0	0	0	0	0	1	1	0	1	0	0	3
From 18 to 30.	Female	Single	Saudi	Western Region	University	Student	Less than (5000) riyals	50	167	17.9282	No	I don't have any chronic diseases	0	0	0	0	0	0	0	1	0	0	0	1	0	0	0	0	0	0	1	0	0	3
From 18 to 30.	Female	Married	Saudi	Southern Region	Middle school	Do not work	Less than (5000) riyals	92	160	35.9375	No	I don't have any chronic diseases	0	0	0	0	0	0	1	0	0	0	0	1	0	0	0	0	0	0	1	0	0	3
From 31 to 40.	Female	Married	Saudi	Western Region	University	In the government sector	More than (10,000) riyals	61	153	26.0584	No	I suffer from asthma	1	0	0	0	0	0	0	0	0	0	0	1	0	0	0	0	0	0	1	0	0	3
From 51 to 60.	Male	Married	Saudi	Western Region	University	In the government sector	More than (10,000) riyals	90	164	33.4622	No	I suffer from high blood pressure	0	0	0	0	0	0	0	0	0	0	0	2	0	0	0	0	0	0	1	0	0	3
From 18 to 30.	Female	Married	Saudi	Southern Region	Postgraduate	Student	Less than (5000) riyals	41	144	19.7724	No	I don't have any chronic diseases	0	0	0	0	0	0	1	1	0	0	0	0	0	0	0	0	0	0	1	0	0	3
From 31 to 40.	Male	Married	Saudi	Western Region	University	In the government sector	More than (10,000) riyals	67	180	20.679	ex smoker	I don't have any chronic diseases	0	0	0	0	0	0	1	1	0	0	0	0	0	0	0	0	0	0	1	0	0	3
From 31 to 40.	Male	Married	Saudi	Western Region	Postgraduate	In the government sector	More than (10,000) riyals	93	168	32.9507	Yes	I don't have any chronic diseases	1	0	0	0	1	0	0	0	0	0	0	0	0	0	0	0	0	0	1	0	0	3
From 18 to 30.	Male	Single	Saudi	Southern Region	University	Student	More than (10,000) riyals	75	165	27.5482	No	I don't have any chronic diseases	1	0	0	0	1	0	0	0	0	0	0	0	0	0	0	0	0	0	1	0	0	3
From 51 to 60.	Male	Married	Saudi	Western Region	High school /Diploma	In the government sector	More than (10,000) riyals	105	168	37.2024	Yes	I suffer from high blood pressure , I suffer from diabetes , I suffer from high cholesterol , I suffer from cardiovascular disease	2	0	0	0	0	0	0	0	0	0	0	0	0	0	0	0	0	0	1	0	0	3
From 18 to 30.	Female	Single	Saudi	Western Region	High school /Diploma	Student	More than (10,000) riyals	59	163	22.2063	No	I don't have any chronic diseases	0	0	0	0	0	0	0	0	0	0	0	1	1	0	0	0	0	0	1	0	0	3
From 18 to 30.	Female	Single	Saudi	Western Region	University	Student	More than (10,000) riyals	59	166	21.4109	No	I don't have any chronic diseases	0	0	0	0	1	0	0	0	0	0	0	0	0	0	0	0	0	1	1	0	0	3
From 18 to 30.	Female	Single	Saudi	Central Region	University	Student	More than (10,000) riyals	40	153	17.0874	No	I don't have any chronic diseases	0	0	0	0	0	0	0	0	0	0	0	0	0	0	0	0	0	0	3	0	0	3
From 18 to 30.	Female	Single	Saudi	North Region	University	Student	More than (10,000) riyals	60	163	22.5827	No	I don't have any chronic diseases	0	0	0	0	0	0	0	0	0	0	0	0	0	0	0	0	0	0	3	0	0	3
From 18 to 30.	Male	Single	Saudi	North Region	University	Student	More than (10,000) riyals	82	184	24.2202	No	I don't have any chronic diseases	0	0	0	0	0	0	0	0	0	0	0	0	0	0	0	0	0	0	3	0	0	3
From 41 to 50.	Male	Married	Saudi	Southern Region	High school /Diploma	In the government sector	(5000 - 10,000) riyals	113	189	31.6341	No	I suffer from high blood pressure	0	0	0	0	0	0	0	0	0	0	0	0	0	0	0	0	0	0	3	0	0	3
From 18 to 30.	Male	Single	Saudi	Western Region	University	In the government sector	Less than (5000) riyals	70	167	25.0995	No	I don't have any chronic diseases	0	0	0	0	0	0	0	0	0	0	0	0	0	0	0	0	0	0	3	0	0	3
From 18 to 30.	Female	Single	Saudi	Western Region	University	Student	(5000 - 10,000) riyals	47	156	19.313	Yes	I don't have any chronic diseases	0	0	0	0	0	0	0	0	0	0	0	0	0	0	0	0	0	0	3	0	0	3
From 41 to 50.	Female	Married	Saudi	Western Region	University	Do not work	Less than (5000) riyals	90	167	32.2708	No	I don't have any chronic diseases	0	0	0	0	0	0	0	0	0	0	0	0	0	0	0	0	0	0	3	0	0	3
From 31 to 40.	Female	Married	Saudi	Western Region	University	In the government sector	More than (10,000) riyals	80	160	31.25	No	I don't have any chronic diseases	0	0	0	0	0	0	0	0	0	0	0	0	0	0	0	0	0	0	3	0	0	3
From 18 to 30.	Female	Single	Saudi	Western Region	University	In the private sector	More than (10,000) riyals	71	156	29.1749	Yes	I don't have any chronic diseases	0	0	0	0	0	0	0	0	0	0	0	0	0	0	0	0	0	0	3	0	0	3
From 18 to 30.	Male	Single	Saudi	North Region	University	Student	More than (10,000) riyals	73	170	25.2595	No	I don't have any chronic diseases	0	0	0	0	0	0	0	0	0	0	0	1	0	0	1	0	1	0	0	0	0	3
From 18 to 30.	Male	Single	Saudi	Western Region	University	In the private sector	(5000 - 10,000) riyals	70	168	24.8016	No	I don't have any chronic diseases	0	0	0	0	0	0	0	0	0	0	0	0	1	0	1	0	1	0	0	0	0	3
From 18 to 30.	Female	Married	Saudi	Western Region	University	Do not work	Less than (5000) riyals	52	155	21.6441	No	I don't have any chronic diseases	0	0	0	0	0	0	1	0	0	0	0	1	0	0	0	0	1	0	0	0	0	3
From 41 to 50.	Female	Widowed	Saudi	Southern Region	University	In the government sector	(5000 - 10,000) riyals	83	156	34.1059	No	I don't have any chronic diseases	1	0	0	0	1	0	0	0	0	0	0	0	0	0	0	0	1	0	0	0	0	3
From 18 to 30.	Male	Single	Saudi	Eastern Region	High school /Diploma	In the private sector	(5000 - 10,000) riyals	92	171	31.4627	No	I don't have any chronic diseases	0	0	0	0	0	0	0	0	0	0	0	1	0	0	0	1	1	0	0	0	0	3
From 18 to 30.	Male	Single	Saudi	Southern Region	High school /Diploma	Student	(5000 - 10,000) riyals	48	169	16.8061	Yes	I don't have any chronic diseases	0	0	0	0	0	0	0	0	0	0	0	1	0	0	0	1	1	0	0	0	0	3
From 18 to 30.	Female	Single	Saudi	Western Region	University	Student	Less than (5000) riyals	47	160	18.3594	No	I don't have any chronic diseases	0	0	0	0	1	0	0	0	0	0	0	0	0	0	0	1	1	0	0	0	0	3
From 18 to 30.	Female	Married	Saudi	Southern Region	High school /Diploma	Do not work	(5000 - 10,000) riyals	80	180	24.6914	No	I don't have any chronic diseases	0	0	0	0	0	0	0	0	0	0	0	1	0	0	0	0	2	0	0	0	0	3
From 18 to 30.	Female	Divorced	Saudi	North Region	University	Do not work	(5000 - 10,000) riyals	65	157	26.3702	No	I don't have any chronic diseases	0	0	0	0	1	0	0	0	0	0	0	0	0	0	0	0	2	0	0	0	0	3
From 18 to 30.	Male	Single	Saudi	Central Region	High school /Diploma	In the private sector	Less than (5000) riyals	82	187	23.4493	ex smoker	I don't have any chronic diseases	0	0	0	0	0	0	0	0	0	0	0	0	0	1	0	0	2	0	0	0	0	3
From 41 to 50.	Male	Married	Saudi	Southern Region	University	In the private sector	More than (10,000) riyals	58	158	23.2335	Yes	I don't have any chronic diseases	0	0	0	0	0	0	0	0	0	0	0	0	0	0	0	3	0	0	0	0	0	3
From 18 to 30.	Female	Married	Saudi	Western Region	High school /Diploma	Do not work	Less than (5000) riyals	55	161	21.2183	No	I don't have any chronic diseases	0	0	0	0	0	0	0	0	0	0	0	0	0	0	0	3	0	0	0	0	0	3
From 18 to 30.	Female	Single	Saudi	Central Region	University	Student	More than (10,000) riyals	64	168	22.6757	No	I don't have any chronic diseases	1	0	0	0	0	0	0	0	0	0	0	0	0	0	0	2	0	0	0	0	0	3
From 18 to 30.	Female	Married	Saudi	Southern Region	University	Do not work	More than (10,000) riyals	52	152	22.5069	No	I don't have any chronic diseases	1	0	0	0	0	0	0	0	0	0	1	0	0	0	1	0	0	0	0	0	0	3
From 18 to 30.	Female	Single	Saudi	Western Region	University	Student	(5000 - 10,000) riyals	111	168	39.3282	No	I suffer from asthma	0	0	1	0	0	0	0	1	0	0	0	0	0	0	1	0	0	0	0	0	0	3
From 18 to 30.	Female	Single	Saudi	Southern Region	University	Student	More than (10,000) riyals	84	154	35.4191	No	I suffer from asthma	1	0	0	1	0	0	0	0	0	0	0	0	0	0	1	0	0	0	0	0	0	3
From 51 to 60.	Female	Married	Saudi	Central Region	Primary school	Do not work	More than (10,000) riyals	112	162	42.6764	No	I suffer from high blood pressure , I suffer from cardiovascular disease	0	0	0	0	0	1	0	0	0	0	1	1	0	0	0	0	0	0	0	0	0	3
From 18 to 30.	Female	Single	Saudi	Western Region	University	Student	More than (10,000) riyals	75	155	31.2175	No	I don't have any chronic diseases	0	0	0	0	1	0	0	1	0	0	0	1	0	0	0	0	0	0	0	0	0	3
From 18 to 30.	Male	Single	Saudi	Southern Region	University	Student	(5000 - 10,000) riyals	63	175	20.5714	Yes	I don't have any chronic diseases	0	0	0	0	1	0	0	1	0	0	0	1	0	0	0	0	0	0	0	0	0	3
From 18 to 30.	Female	Single	Saudi	Western Region	University	Student	(5000 - 10,000) riyals	63	162	24.0055	No	I don't have any chronic diseases	1	0	0	0	0	0	1	0	0	0	0	1	0	0	0	0	0	0	0	0	0	3
From 18 to 30.	Female	Single	Saudi	Western Region	University	Student	Less than (5000) riyals	51	155	21.2279	No	I don't have any chronic diseases	0	0	0	0	1	1	0	0	0	0	0	1	0	0	0	0	0	0	0	0	0	3
From 18 to 30.	Male	Single	Saudi	North Region	University	Student	More than (10,000) riyals	100	169	35.0128	No	I don't have any chronic diseases	1	0	0	0	0	1	0	0	0	0	0	1	0	0	0	0	0	0	0	0	0	3
From 18 to 30.	Female	Single	Saudi	Western Region	University	Student	More than (10,000) riyals	75	178	23.6713	No	I don't have any chronic diseases	1	0	0	0	1	0	0	0	0	0	0	1	0	0	0	0	0	0	0	0	0	3
From 31 to 40.	Female	Married	Saudi	Southern Region	University	In the government sector	(5000 - 10,000) riyals	80	155	33.2986	No	I don't have any chronic diseases	0	0	0	1	1	0	0	0	0	0	0	1	0	0	0	0	0	0	0	0	0	3
From 18 to 30.	Female	Single	Saudi	Western Region	University	Do not work	Less than (5000) riyals	57	152	24.6711	No	I don't have any chronic diseases	1	1	0	0	0	0	0	0	0	0	0	1	0	0	0	0	0	0	0	0	0	3
From 31 to 40.	Female	Married	Saudi	Western Region	University	Do not work	(5000 - 10,000) riyals	64	160	25	No	I don't have any chronic diseases	0	0	0	0	0	0	0	0	0	0	0	3	0	0	0	0	0	0	0	0	0	3
From 18 to 30.	Male	Single	Saudi	Southern Region	University	Student	More than (10,000) riyals	85	187	24.3072	No	I don't have any chronic diseases	0	0	0	0	0	0	0	0	0	0	0	3	0	0	0	0	0	0	0	0	0	3
From 41 to 50.	Female	Married	Saudi	Southern Region	University	Retired	(5000 - 10,000) riyals	68	150	30.2222	No	I don't have any chronic diseases	0	0	0	0	0	0	0	0	0	0	0	3	0	0	0	0	0	0	0	0	0	3
From 31 to 40.	Male	Married	Saudi	Central Region	University	In the private sector	More than (10,000) riyals	82	165	30.1194	No	I don't have any chronic diseases	0	0	0	0	1	0	0	0	0	0	0	2	0	0	0	0	0	0	0	0	0	3
From 18 to 30.	Female	Married	Saudi	Southern Region	University	In the private sector	(5000 - 10,000) riyals	41	149	18.4676	No	I suffer from asthma	1	0	0	0	0	0	0	0	0	0	0	2	0	0	0	0	0	0	0	0	0	3
From 18 to 30.	Male	Married	Saudi	Southern Region	High school /Diploma	Student	Less than (5000) riyals	81	174	26.7539	Yes	I don't have any chronic diseases	1	0	0	0	0	0	0	0	0	0	0	2	0	0	0	0	0	0	0	0	0	3
From 31 to 40.	Female	Married	Saudi	Western Region	University	Do not work	(5000 - 10,000) riyals	60	160	23.4375	No	I don't have any chronic diseases	0	0	0	1	0	0	0	0	0	0	0	2	0	0	0	0	0	0	0	0	0	3
From 18 to 30.	Male	Single	Saudi	Southern Region	University	Student	Less than (5000) riyals	84	169	29.4107	Yes	I don't have any chronic diseases	0	0	0	0	0	2	0	0	0	1	0	0	0	0	0	0	0	0	0	0	0	3
From 18 to 30.	Female	Married	Saudi	Central Region	University	Student	(5000 - 10,000) riyals	55	155	22.8928	No	I don't have any chronic diseases	0	1	0	0	0	0	0	0	0	2	0	0	0	0	0	0	0	0	0	0	0	3
From 31 to 40.	Female	Married	Saudi	Western Region	University	Do not work	(5000 - 10,000) riyals	89	156	36.5713	No	I don't have any chronic diseases	0	0	0	0	0	0	0	3	0	0	0	0	0	0	0	0	0	0	0	0	0	3
From 31 to 40.	Female	Married	Saudi	Western Region	University	In the government sector	More than (10,000) riyals	60	156	24.6548	No	I don't have any chronic diseases	0	0	1	0	1	0	0	1	0	0	0	0	0	0	0	0	0	0	0	0	0	3
From 31 to 40.	Female	Married	Saudi	North Region	Postgraduate	Do not work	Less than (5000) riyals	63	163	23.7118	No	I don't have any chronic diseases	0	0	0	1	1	0	0	1	0	0	0	0	0	0	0	0	0	0	0	0	0	3
From 41 to 50.	Male	Married	Saudi	Western Region	University	In the government sector	More than (10,000) riyals	82	176	26.4721	No	I don't have any chronic diseases	0	0	0	2	0	0	0	1	0	0	0	0	0	0	0	0	0	0	0	0	0	3
From 31 to 40.	Male	Married	Saudi	Central Region	University	In the private sector	More than (10,000) riyals	74	145	35.1962	No	I don't have any chronic diseases	0	0	1	0	0	1	1	0	0	0	0	0	0	0	0	0	0	0	0	0	0	3
From 18 to 30.	Female	Single	Saudi	Western Region	University	Do not work	(5000 - 10,000) riyals	62	160	24.2187	No	I don't have any chronic diseases	1	0	0	0	1	1	0	0	0	0	0	0	0	0	0	0	0	0	0	0	0	3
From 18 to 30.	Female	Single	Saudi	Central Region	University	Student	(5000 - 10,000) riyals	42	159	16.6133	No	I don't have any chronic diseases	0	1	0	0	1	1	0	0	0	0	0	0	0	0	0	0	0	0	0	0	0	3
From 18 to 30.	Female	Single	Saudi	Western Region	Postgraduate	Student	(5000 - 10,000) riyals	46	169	16.1059	No	I don't have any chronic diseases	1	0	0	0	1	1	0	0	0	0	0	0	0	0	0	0	0	0	0	0	0	3
From 41 to 50.	Female	Married	Saudi	Southern Region	Postgraduate	In the government sector	More than (10,000) riyals	74	148	33.7838	No	I don't have any chronic diseases	0	0	0	0	3	0	0	0	0	0	0	0	0	0	0	0	0	0	0	0	0	3
From 31 to 40.	Male	Married	Saudi	Central Region	Postgraduate	In the private sector	More than (10,000) riyals	80	181	24.4193	No	I don't have any chronic diseases	2	0	0	1	0	0	0	0	0	0	0	0	0	0	0	0	0	0	0	0	0	3
From 41 to 50.	Female	Married	Saudi	Western Region	University	In the government sector	More than (10,000) riyals	55	156	22.6003	No	I suffer from high blood pressure , I suffer from diabetes	0	1	2	0	0	0	0	0	0	0	0	0	0	0	0	0	0	0	0	0	0	3
From 31 to 40.	Female	Single	Saudi	Central Region	Middle school	In the private sector	(5000 - 10,000) riyals	66	156	27.1203	Yes	I don't have any chronic diseases	1	2	0	0	0	0	0	0	0	0	0	0	0	0	0	0	0	0	0	0	0	3
From 18 to 30.	Female	Single	Saudi	Southern Region	University	Do not work	More than (10,000) riyals	68	150	30.2222	No	I don't have any chronic diseases	1	0	0	2	0	0	0	0	0	0	0	0	0	0	0	0	0	0	0	0	0	3
From 41 to 50.	Female	Married	Saudi	Eastern Region	University	In the government sector	More than (10,000) riyals	83	165	30.4867	No	I don't have any chronic diseases	0	0	0	0	0	0	0	0	0	3	0	0	0	0	0	0	0	0	0	0	0	3
From 31 to 40.	Female	Married	Saudi	Western Region	University	In the government sector	More than (10,000) riyals	80	158	32.0461	No	I don't have any chronic diseases	0	0	0	0	0	0	0	0	0	3	0	0	0	0	0	0	0	0	0	0	0	3
From 18 to 30.	Female	Single	Saudi	North Region	University	Student	More than (10,000) riyals	80	165	29.3848	No	I don't have any chronic diseases	0	0	0	0	0	0	0	0	0	3	0	0	0	0	0	0	0	0	0	0	0	3
From 18 to 30.	Female	Single	Saudi	Central Region	High school /Diploma	Student	(5000 - 10,000) riyals	73	171	24.9649	No	I don't have any chronic diseases	0	0	0	0	0	0	0	0	0	0	0	2	1	0	0	0	0	0	0	0	0	3
From 18 to 30.	Male	Single	Saudi	North Region	University	Student	More than (10,000) riyals	90	175	29.3878	No	I don't have any chronic diseases	0	0	0	0	1	0	0	0	0	0	1	0	1	0	0	0	0	0	0	0	0	3
From 31 to 40.	Female	Single	Saudi	Central Region	University	In the government sector	More than (10,000) riyals	65	156	26.7094	No	I suffer from high cholesterol	1	0	1	0	0	0	0	0	0	0	0	0	1	0	0	0	0	0	0	0	0	3
From 31 to 40.	Female	Married	Saudi	North Region	High school /Diploma	In the government sector	(5000 - 10,000) riyals	80	160	31.25	Yes	I don't have any chronic diseases	0	2	0	0	0	0	0	0	0	0	0	0	1	0	0	0	0	0	0	0	0	3
From 41 to 50.	Female	Married	Saudi	North Region	High school /Diploma	In the government sector	(5000 - 10,000) riyals	79	170	27.3356	No	I don't have any chronic diseases	2	0	0	0	0	0	0	0	0	0	0	0	1	0	0	0	0	0	0	0	0	3
From 18 to 30.	Female	Single	Saudi	North Region	University	In the private sector	(5000 - 10,000) riyals	69	167	24.7409	No	I don't have any chronic diseases	0	0	0	2	0	0	0	0	0	0	0	0	1	0	0	0	0	0	0	0	0	3
From 31 to 40.	Female	Married	Saudi	Western Region	University	In the private sector	(5000 - 10,000) riyals	70	162	26.6728	No	I don't have any chronic diseases	0	0	0	0	0	0	0	0	0	0	1	0	1	1	0	0	0	0	0	0	0	3
From 18 to 30.	Female	Single	Saudi	Western Region	University	In the private sector	(5000 - 10,000) riyals	58	154	24.4561	Yes	I don't have any chronic diseases	0	0	0	0	0	0	0	0	0	0	0	1	0	0	2	0	0	0	0	0	0	3
From 41 to 50.	Female	Married	Saudi	Central Region	University	Do not work	(5000 - 10,000) riyals	63	160	24.6094	No	I don't have any chronic diseases	0	0	0	0	0	0	0	0	1	0	0	0	0	0	2	0	0	0	0	0	0	3
From 18 to 30.	Male	Single	Saudi	Southern Region	University	Student	Less than (5000) riyals	63	173	21.0498	No	I don't have any chronic diseases	0	0	0	0	1	0	0	0	0	0	0	0	0	0	1	1	0	0	0	0	0	3
From 18 to 30.	Female	Single	Saudi	Western Region	University	Student	Less than (5000) riyals	54	150	24	No	I don't have any chronic diseases	0	0	0	0	1	0	0	0	0	0	0	1	0	0	0	1	0	0	0	0	0	3
From 18 to 30.	Female	Single	Saudi	Central Region	University	Student	Less than (5000) riyals	62	154	26.1427	No	I don't have any chronic diseases	0	0	0	0	0	0	0	1	0	0	1	0	0	0	0	1	0	0	0	0	0	3
From 41 to 50.	Female	Divorced	Saudi	Southern Region	University	In the government sector	More than (10,000) riyals	79	164	29.3724	No	I don't have any chronic diseases	0	0	0	0	0	0	1	0	0	0	1	0	0	0	0	1	0	0	0	0	0	3
From 41 to 50.	Female	Divorced	Saudi	Western Region	University	In the government sector	More than (10,000) riyals	78	155	32.4662	No	I don't have any chronic diseases	0	0	0	0	1	0	1	0	0	0	0	0	0	0	0	1	0	0	0	0	0	3
From 31 to 40.	Female	Single	Saudi	Central Region	Postgraduate	In the government sector	More than (10,000) riyals	63	166	22.8625	No	I don't have any chronic diseases	0	0	0	0	0	0	0	0	0	0	0	1	1	0	0	1	0	0	0	0	0	3
From 18 to 30.	Female	Single	Saudi	Central Region	University	Student	More than (10,000) riyals	55	158	22.0317	No	I don't have any chronic diseases	0	0	0	0	0	0	0	0	0	0	1	0	1	0	0	1	0	0	0	0	0	3
From 51 to 60.	Female	Married	Saudi	Central Region	University	Retired	More than (10,000) riyals	70	150	31.1111	No	I don't have any chronic diseases	0	0	0	0	0	0	0	0	0	0	0	1	0	0	0	0	1	1	0	0	0	3
From 41 to 50.	Female	Divorced	Saudi	Western Region	University	In the private sector	(5000 - 10,000) riyals	75	159	29.6665	No	I suffer from diabetes	0	0	0	0	0	0	0	0	0	0	0	0	0	0	0	2	0	1	0	0	0	3
From 41 to 50.	Female	Married	Saudi	North Region	Middle school	Do not work	More than (10,000) riyals	77	163	28.9811	No	I suffer from high blood pressure	0	0	0	0	0	0	0	0	0	0	1	1	0	0	0	0	0	1	0	0	0	3
From 18 to 30.	Male	Single	Saudi	Western Region	University	In the private sector	More than (10,000) riyals	100	176	32.2831	No	I suffer from high blood pressure	1	0	0	0	0	0	0	0	0	0	0	1	0	0	0	0	0	1	0	0	0	3
From 18 to 30.	Female	Single	Saudi	North Region	University	Student	Less than (5000) riyals	60	154	25.2994	No	I don't have any chronic diseases	0	0	0	0	2	0	0	0	0	0	0	0	0	0	0	0	0	1	0	0	0	3
From 18 to 30.	Female	Single	Saudi	Western Region	University	Student	Less than (5000) riyals	49	159	19.3821	No	I don't have any chronic diseases	1	1	0	0	0	0	0	0	0	0	0	0	0	0	0	0	0	1	0	0	0	3
From 18 to 30.	Female	Single	Saudi	North Region	University	Student	More than (10,000) riyals	69	159	27.2932	No	I don't have any chronic diseases	0	0	0	0	0	0	0	0	0	0	0	1	0	0	0	1	0	1	0	0	0	3
From 31 to 40.	Female	Single	Saudi	Southern Region	High school /Diploma	Do not work	More than (10,000) riyals	64	153	27.3399	No	I don't have any chronic diseases	0	0	0	0	0	0	0	0	0	1	0	0	0	0	0	1	0	1	0	0	0	3
From 31 to 40.	Female	Married	Saudi	Central Region	University	Do not work	More than (10,000) riyals	80	159	31.6443	No	I suffer from high blood pressure , I suffer from high cholesterol	0	0	0	0	0	0	0	0	0	0	0	0	0	0	0	0	0	3	0	0	0	3
From 18 to 30.	Female	Single	Saudi	Western Region	University	Student	Less than (5000) riyals	48	164	17.8465	No	I suffer from asthma	0	0	0	0	0	0	0	0	0	0	0	0	0	0	0	0	0	3	0	0	0	3
From 51 to 60.	Female	Married	Saudi	Western Region	University	Do not work	More than (10,000) riyals	64	156	26.2985	No	I don't have any chronic diseases	0	0	0	0	0	0	0	0	0	0	0	0	0	0	0	0	0	0	0	1	2	3
From 18 to 30.	Female	Married	Saudi	Central Region	University	Do not work	(5000 - 10,000) riyals	59	159	23.3377	No	I suffer from kidney disease	0	0	0	0	0	0	0	0	0	0	0	0	0	0	0	0	0	0	0	1	2	3
From 18 to 30.	Female	Single	Saudi	Western Region	University	Student	(5000 - 10,000) riyals	58	158	23.2335	No	I don't have any chronic diseases	0	0	0	0	0	0	0	0	0	0	0	0	0	0	0	0	0	0	1	0	2	3
From 18 to 30.	Female	Married	Saudi	Western Region	University	Do not work	Less than (5000) riyals	72	155	29.9688	No	I don't have any chronic diseases	0	0	0	0	0	0	0	0	0	0	0	0	0	0	0	0	0	0	1	0	2	3
From 31 to 40.	Female	Married	Saudi	Western Region	University	In the private sector	More than (10,000) riyals	68	165	24.977	Yes	I don't have any chronic diseases	0	0	0	0	0	0	0	0	0	0	0	1	0	0	0	0	0	0	0	0	2	3
From 18 to 30.	Female	Single	Saudi	Western Region	University	Student	(5000 - 10,000) riyals	40	145	19.025	No	I don't have any chronic diseases	0	0	0	0	0	0	0	0	0	0	0	1	0	0	0	0	0	0	0	0	2	3
From 31 to 40.	Female	Married	Saudi	Central Region	Postgraduate	In the government sector	More than (10,000) riyals	64	160	25	No	I don't have any chronic diseases	0	0	0	0	0	0	0	0	0	1	0	0	0	0	0	0	0	0	0	0	2	3
From 18 to 30.	Male	Single	Saudi	Eastern Region	University	In the government sector	(5000 - 10,000) riyals	99	173	33.0783	No	I suffer from high blood pressure	0	0	0	0	1	0	0	0	0	0	0	0	0	0	0	0	0	0	0	0	2	3
From 18 to 30.	Female	Single	Saudi	Eastern Region	High school /Diploma	Student	(5000 - 10,000) riyals	51	164	18.9619	No	I don't have any chronic diseases	0	0	0	0	0	0	0	0	0	0	0	0	0	0	0	1	0	0	0	0	2	3
From 31 to 40.	Female	Married	Saudi	Western Region	University	Do not work	(5000 - 10,000) riyals	56	153	23.9224	No	I don't have any chronic diseases	0	0	0	0	0	0	0	0	0	0	0	0	0	0	0	1	0	0	0	0	2	3
From 18 to 30.	Female	Single	Saudi	Western Region	University	Student	Less than (5000) riyals	65	148	29.6749	No	I don't have any chronic diseases	0	0	0	0	0	0	0	0	0	0	0	0	0	0	0	0	0	1	0	0	2	3
From 31 to 40.	Female	Married	Saudi	Central Region	University	In the government sector	More than (10,000) riyals	67	155	27.8876	No	I don't have any chronic diseases	0	0	0	0	0	0	0	0	0	0	0	0	0	0	0	0	0	1	0	0	2	3
From 41 to 50.	Female	Married	Saudi	Central Region	University	Do not work	Less than (5000) riyals	89	140	45.4082	No	I suffer from high cholesterol	0	0	0	0	0	0	0	0	0	0	0	0	0	0	0	0	0	0	2	1	1	4
From 18 to 30.	Female	Married	Saudi	North Region	University	Do not work	More than (10,000) riyals	65	149	29.278	No	I don't have any chronic diseases	0	0	0	0	0	0	0	0	0	0	0	0	0	0	0	0	0	0	2	1	1	4
From 18 to 30.	Male	Divorced	Saudi	Eastern Region	High school /Diploma	In the government sector	Less than (5000) riyals	82	177	26.1738	No	I don't have any chronic diseases	0	0	0	0	0	0	0	0	0	0	0	0	0	0	0	1	1	0	0	1	1	4
From 18 to 30.	Male	Single	Saudi	Central Region	University	Student	More than (10,000) riyals	82	177	26.1738	No	I don't have any chronic diseases	0	0	0	0	0	0	0	0	0	0	0	1	1	0	0	0	0	0	0	1	1	4
From 18 to 30.	Female	Single	Saudi	Southern Region	University	Student	(5000 - 10,000) riyals	53	158	21.2306	No	I don't have any chronic diseases	1	0	0	0	0	0	0	0	0	0	0	0	0	0	0	0	0	0	2	0	1	4
From 18 to 30.	Female	Single	Saudi	Western Region	Postgraduate	Do not work	More than (10,000) riyals	43	151	18.8588	No	I don't have any chronic diseases	0	0	0	0	0	0	0	0	0	0	0	0	0	0	0	0	0	1	2	0	1	4
From 18 to 30.	Female	Single	Saudi	Western Region	University	In the private sector	Less than (5000) riyals	38	165	13.9578	No	I suffer from asthma	0	0	0	0	0	0	0	1	0	0	0	1	0	0	0	0	0	0	1	0	1	4
From 18 to 30.	Female	Single	Saudi	Southern Region	High school /Diploma	Student	Less than (5000) riyals	55	157	22.3133	No	I suffer from asthma	0	0	0	0	0	0	0	0	0	0	0	0	2	0	0	0	0	0	1	0	1	4
From 18 to 30.	Male	Married	Saudi	Western Region	High school /Diploma	Student	Less than (5000) riyals	68	170	23.5294	No	I suffer from asthma	0	0	0	0	0	0	0	0	0	0	0	0	0	0	0	0	1	1	1	0	1	4
From 41 to 50.	Female	Married	Saudi	Eastern Region	University	Retired	(5000 - 10,000) riyals	70	160	27.3437	No	I don't have any chronic diseases	1	0	0	0	0	0	0	0	0	0	0	0	0	0	0	0	0	1	1	0	1	4
From 18 to 30.	Male	Single	Saudi	Central Region	University	Student	Less than (5000) riyals	76	177	24.2587	No	I don't have any chronic diseases	0	0	0	0	0	0	0	0	0	0	1	0	0	0	1	0	1	0	0	0	1	4
From 18 to 30.	Female	Single	Saudi	Central Region	University	Do not work	Less than (5000) riyals	42	154	17.7096	No	I don't have any chronic diseases	0	0	0	0	0	0	0	0	0	0	0	1	1	0	0	0	1	0	0	0	1	4
From 41 to 50.	Male	Married	Saudi	Central Region	Middle school	Retired	Less than (5000) riyals	68	160	26.5625	No	I don't have any chronic diseases	0	0	0	0	0	0	0	0	0	0	0	1	1	0	0	0	1	0	0	0	1	4
From 18 to 30.	Female	Married	Saudi	Central Region	Postgraduate	In the government sector	(5000 - 10,000) riyals	70	145	33.2937	Yes	I suffer from diabetes	0	0	0	0	0	0	0	0	0	0	0	1	1	0	0	0	1	0	0	0	1	4
From 18 to 30.	Female	Single	Saudi	Western Region	University	Student	Less than (5000) riyals	52	162	19.8141	No	I don't have any chronic diseases	1	0	0	0	0	0	0	0	0	0	0	0	0	0	0	1	1	0	0	0	1	4
From 18 to 30.	Female	Single	Saudi	Central Region	University	Student	Less than (5000) riyals	56	155	23.3091	No	I don't have any chronic diseases	1	0	0	0	0	0	0	1	0	0	1	0	0	0	0	0	0	0	0	0	1	4
From 18 to 30.	Female	Single	Saudi	Western Region	University	Student	More than (10,000) riyals	49	150	21.7778	No	I don't have any chronic diseases	1	0	0	0	0	0	1	1	0	0	0	0	0	0	0	0	0	0	0	0	1	4
From 18 to 30.	Male	Married	Saudi	Central Region	High school /Diploma	In the government sector	(5000 - 10,000) riyals	70	170	24.2215	Yes	I don't have any chronic diseases	0	0	0	0	0	0	0	0	0	1	1	0	1	0	0	0	0	0	0	0	1	4
From 31 to 40.	Male	Married	Saudi	Southern Region	University	In the government sector	(5000 - 10,000) riyals	72	170	24.9135	No	I don't have any chronic diseases	0	0	0	0	1	0	1	0	0	0	0	0	0	1	0	0	0	0	0	0	1	4
From 18 to 30.	Male	Married	Saudi	North Region	Middle school	In the government sector	(5000 - 10,000) riyals	88	176	28.4091	Yes	I don't have any chronic diseases	0	0	0	1	0	0	1	0	0	0	0	0	0	1	0	0	0	0	0	0	1	4
From 18 to 30.	Female	Single	Saudi	North Region	University	Student	(5000 - 10,000) riyals	52	160	20.3125	No	I don't have any chronic diseases	1	0	0	0	0	0	0	0	0	0	0	0	1	0	0	1	0	0	0	0	1	4
From 18 to 30.	Female	Single	Saudi	Western Region	University	Student	(5000 - 10,000) riyals	60	159	23.7332	No	I don't have any chronic diseases	0	0	0	0	0	1	0	0	0	0	0	0	0	1	0	1	0	0	0	0	1	4
From 18 to 30.	Female	Married	Saudi	Western Region	University	Student	(5000 - 10,000) riyals	57	170	19.7232	Yes	I don't have any chronic diseases	0	0	0	0	0	0	0	0	0	0	0	0	0	0	0	1	1	1	0	0	1	4
From 18 to 30.	Male	Single	Saudi	Southern Region	University	Do not work	(5000 - 10,000) riyals	74	170	25.6055	Yes	I don't have any chronic diseases	0	0	0	0	0	0	1	0	0	0	0	0	1	0	0	0	0	1	0	0	1	4
From 18 to 30.	Male	Single	Saudi	Southern Region	University	In the private sector	Less than (5000) riyals	70	165	25.7117	No	I don't have any chronic diseases	0	0	0	0	0	0	0	0	0	0	0	0	0	0	0	0	0	1	1	2	0	4
From 18 to 30.	Female	Married	Saudi	Central Region	University	In the private sector	Less than (5000) riyals	75	155	31.2175	No	I don't have any chronic diseases	0	0	0	0	0	1	1	0	0	0	0	0	0	0	0	0	0	0	0	2	0	4
From 18 to 30.	Female	Single	Saudi	North Region	University	Student	Less than (5000) riyals	51	157	20.6905	No	I don't have any chronic diseases	0	0	0	1	0	0	0	0	0	0	0	0	0	0	0	0	0	0	2	1	0	4
From 18 to 30.	Female	Single	Saudi	Western Region	University	Student	Less than (5000) riyals	62	160	24.2187	No	I don't have any chronic diseases	0	0	0	0	0	0	0	0	0	0	0	0	0	0	0	0	0	1	2	1	0	4
From 31 to 40.	Female	Married	Saudi	Western Region	Postgraduate	Do not work	Less than (5000) riyals	60	153	25.6312	No	I don't have any chronic diseases	0	0	0	0	0	0	0	0	0	0	0	0	0	0	0	1	1	0	1	1	0	4
From 18 to 30.	Female	Single	Saudi	Western Region	University	Student	Less than (5000) riyals	64	150	28.4444	No	I suffer from asthma	0	0	0	0	0	0	0	0	0	0	0	0	0	0	0	2	0	0	1	1	0	4
From 18 to 30.	Male	Single	Saudi	Western Region	University	In the private sector	More than (10,000) riyals	47	167	16.8525	Yes	I suffer from asthma	0	0	0	0	0	0	0	1	0	0	0	1	0	0	0	0	0	0	1	1	0	4
From 41 to 50.	Male	Married	Saudi	Western Region	University	In the government sector	More than (10,000) riyals	75	166	27.2173	No	I suffer from diabetes	0	0	0	0	0	0	1	0	0	0	0	1	0	0	0	0	0	0	1	1	0	4
From 51 to 60.	Male	Married	Saudi	Western Region	University	Retired	More than (10,000) riyals	84	165	30.854	No	I suffer from kidney disease	0	0	0	0	0	0	0	0	0	0	0	0	0	0	0	0	1	1	1	1	0	4
From 18 to 30.	Male	Single	Saudi	Central Region	High school /Diploma	In the private sector	Less than (5000) riyals	52	163	19.5717	Yes	I don't have any chronic diseases	0	0	0	0	0	0	0	0	0	0	0	1	0	0	0	0	0	1	1	1	0	4
From 18 to 30.	Female	Divorced	Saudi	Western Region	University	Student	Less than (5000) riyals	62	148	28.3053	No	I don't have any chronic diseases	0	0	0	1	0	0	0	0	0	0	0	0	0	0	0	0	0	1	1	1	0	4
From 41 to 50.	Male	Married	Saudi	Eastern Region	University	In the government sector	More than (10,000) riyals	105	161	40.5077	Yes	I don't have any chronic diseases	0	0	0	0	0	0	0	0	0	0	0	0	0	0	0	0	0	0	3	1	0	4
From 41 to 50.	Male	Married	Saudi	Western Region	University	In the government sector	More than (10,000) riyals	97	166	35.201	Yes	I don't have any chronic diseases	0	0	0	0	0	0	0	0	0	0	0	0	0	0	0	0	0	0	3	1	0	4
From 18 to 30.	Female	Married	Saudi	Central Region	University	Do not work	(5000 - 10,000) riyals	43	153	18.369	No	I don't have any chronic diseases	0	0	0	0	0	0	0	0	0	0	0	0	0	0	0	0	0	0	3	1	0	4
From 18 to 30.	Female	Married	Saudi	Southern Region	University	Do not work	Less than (5000) riyals	76	160	29.6875	No	I don't have any chronic diseases	0	0	0	0	0	0	0	1	0	0	0	1	0	0	0	0	1	0	0	1	0	4
From 18 to 30.	Female	Single	Saudi	Southern Region	University	Student	More than (10,000) riyals	64	150	28.4444	No	I don't have any chronic diseases	0	0	0	0	0	0	0	1	0	0	0	1	0	0	0	0	1	0	0	1	0	4
From 51 to 60.	Female	Married	Saudi	Central Region	University	Do not work	More than (10,000) riyals	68	161	26.2336	No	I suffer from high blood pressure	0	0	0	0	0	0	0	0	0	0	0	2	0	0	0	0	1	0	0	1	0	4
From 18 to 30.	Female	Single	Saudi	Central Region	University	Student	More than (10,000) riyals	68	159	26.8977	No	I don't have any chronic diseases	0	0	1	0	0	0	1	0	0	0	0	0	0	0	0	0	1	0	0	1	0	4
From 18 to 30.	Female	Single	Saudi	Central Region	University	In the government sector	More than (10,000) riyals	68	159	26.8977	Yes	I don't have any chronic diseases	0	0	0	1	1	0	0	0	0	0	0	0	0	0	0	0	1	0	0	1	0	4
From 31 to 40.	Female	Married	Saudi	Southern Region	Postgraduate	In the government sector	(5000 - 10,000) riyals	85	162	32.3884	No	I suffer from high cholesterol	0	1	0	0	1	0	0	0	0	0	0	0	0	0	0	0	1	0	0	1	0	4
From 18 to 30.	Female	Single	Saudi	Western Region	University	Student	More than (10,000) riyals	40	158	16.0231	No	I don't have any chronic diseases	0	0	0	0	0	0	0	0	0	0	0	1	0	1	0	0	1	0	0	1	0	4
From 51 to 60.	Female	Married	Saudi	North Region	Primary school	Do not work	More than (10,000) riyals	93	152	40.2528	No	I suffer from high blood pressure , I suffer from diabetes	0	0	0	0	0	0	0	0	0	0	0	0	0	0	2	0	1	0	0	1	0	4
From 18 to 30.	Female	Single	Saudi	Western Region	University	Student	Less than (5000) riyals	100	155	41.6233	No	I suffer from asthma	0	0	0	0	0	0	0	0	0	0	0	0	0	0	1	1	1	0	0	1	0	4
From 18 to 30.	Male	Married	Saudi	Western Region	University	In the private sector	(5000 - 10,000) riyals	79	172	26.7036	Yes	I don't have any chronic diseases	0	0	0	0	0	0	0	0	0	1	0	0	0	0	0	1	1	0	0	1	0	4
From 41 to 50.	Male	Married	Saudi	Eastern Region	University	In the government sector	More than (10,000) riyals	110	180	33.9506	Yes	I don't have any chronic diseases	0	0	0	0	1	0	0	0	0	0	0	0	0	0	0	0	2	0	0	1	0	4
From 41 to 50.	Male	Married	Saudi	Central Region	University	In the government sector	More than (10,000) riyals	87	174	28.7356	Yes	I don't have any chronic diseases	0	2	0	0	0	0	0	0	0	0	0	1	0	0	0	0	0	0	0	1	0	4
From 18 to 30.	Female	Single	Saudi	Western Region	University	Student	Less than (5000) riyals	47	160	18.3594	No	I don't have any chronic diseases	0	0	0	1	0	0	0	0	0	0	1	0	1	0	0	0	0	0	0	1	0	4
From 51 to 60.	Female	Married	Saudi	Western Region	Middle school	In the private sector	(5000 - 10,000) riyals	60	150	26.6667	No	I don't have any chronic diseases	1	0	0	0	0	1	0	0	0	0	0	0	1	0	0	0	0	0	0	1	0	4
From 18 to 30.	Female	Single	Saudi	Western Region	University	Student	(5000 - 10,000) riyals	36	150	16	No	I don't have any chronic diseases	0	2	0	0	0	0	0	0	0	0	0	0	0	0	0	1	0	0	0	1	0	4
From 31 to 40.	Male	Married	Saudi	Southern Region	High school /Diploma	In the government sector	More than (10,000) riyals	95	175	31.0204	Yes	I don't have any chronic diseases	0	0	0	0	0	0	0	1	0	0	0	1	0	0	0	0	0	1	0	1	0	4
From 18 to 30.	Male	Single	Saudi	Western Region	University	Do not work	(5000 - 10,000) riyals	92	167	32.9879	Yes	I don't have any chronic diseases	0	0	0	0	0	0	0	0	0	0	0	1	1	0	0	0	0	1	0	1	0	4
From 18 to 30.	Female	Married	Saudi	Western Region	University	Do not work	More than (10,000) riyals	60	147	27.7662	No	I don't have any chronic diseases	0	0	0	0	0	0	0	0	0	0	0	0	0	0	0	2	0	0	2	0	0	4
From 41 to 50.	Female	Married	Saudi	Central Region	University	In the private sector	Less than (5000) riyals	46	164	17.1029	No	I don't have any chronic diseases	0	0	0	0	1	0	0	0	0	0	0	0	0	0	1	0	0	0	2	0	0	4
From 51 to 60.	Male	Married	Saudi	Southern Region	University	In the government sector	More than (10,000) riyals	110	180	33.9506	ex smoker	I suffer from diabetes	0	0	0	1	0	0	0	0	0	0	0	1	0	0	0	0	0	0	2	0	0	4
From 41 to 50.	Female	Married	Saudi	Western Region	High school /Diploma	Do not work	Less than (5000) riyals	74	154	31.2026	Yes	I don't have any chronic diseases	1	0	0	0	0	0	0	0	0	0	0	1	0	0	0	0	0	0	2	0	0	4
From 18 to 30.	Female	Single	Saudi	Western Region	University	Student	Less than (5000) riyals	80	168	28.3447	No	I don't have any chronic diseases	0	0	0	0	0	0	0	0	0	0	0	2	0	0	0	0	0	0	2	0	0	4
From 18 to 30.	Female	Single	Saudi	Central Region	University	Student	Less than (5000) riyals	39	153	16.6603	No	I don't have any chronic diseases	0	0	0	0	0	2	0	0	0	0	0	0	0	0	0	0	0	0	2	0	0	4
From 18 to 30.	Female	Single	Saudi	Western Region	University	Student	Less than (5000) riyals	80	158	32.0461	No	I don't have any chronic diseases	0	0	0	0	2	0	0	0	0	0	0	0	0	0	0	0	0	0	2	0	0	4
From 31 to 40.	Male	Single	Saudi	Western Region	University	In the government sector	More than (10,000) riyals	60	178	18.937	No	I don't have any chronic diseases	0	0	0	2	0	0	0	0	0	0	0	0	0	0	0	0	0	0	2	0	0	4
From 31 to 40.	Female	Married	Saudi	Southern Region	University	In the government sector	(5000 - 10,000) riyals	63	157	25.5588	Yes	I don't have any chronic diseases	0	0	0	0	0	0	0	0	0	0	0	1	0	0	0	0	0	1	2	0	0	4
From 18 to 30.	Female	Single	Saudi	Western Region	High school /Diploma	Student	More than (10,000) riyals	70	157	28.3987	No	I don't have any chronic diseases	0	0	0	0	0	1	0	0	0	0	0	0	0	0	0	0	0	1	2	0	0	4
From 18 to 30.	Female	Single	Saudi	Central Region	University	Student	More than (10,000) riyals	50	164	18.5901	No	I don't have any chronic diseases	0	0	0	0	0	0	0	0	0	0	0	1	0	0	0	1	1	0	1	0	0	4
From 18 to 30.	Female	Single	Saudi	Central Region	University	Student	More than (10,000) riyals	55	162	20.9572	No	I don't have any chronic diseases	0	0	0	0	1	0	0	0	0	0	0	0	0	0	0	1	1	0	1	0	0	4
From 41 to 50.	Male	Married	Saudi	Western Region	University	In the government sector	More than (10,000) riyals	90	178	28.4055	ex smoker	I suffer from diabetes	1	0	0	0	0	0	0	0	0	0	0	0	0	0	0	1	1	0	1	0	0	4
From 18 to 30.	Female	Single	Saudi	Western Region	High school /Diploma	Student	Less than (5000) riyals	78	164	29.0006	No	I don't have any chronic diseases	0	0	0	0	0	0	0	0	0	0	0	1	1	0	1	0	0	0	1	0	0	4
From 18 to 30.	Female	Single	Saudi	Western Region	University	Student	(5000 - 10,000) riyals	37	160	14.4531	No	I don't have any chronic diseases	0	0	0	0	0	0	1	0	0	0	0	0	1	0	1	0	0	0	1	0	0	4
From 18 to 30.	Female	Single	Saudi	Western Region	University	Student	More than (10,000) riyals	50	154	21.0828	No	I don't have any chronic diseases	0	0	0	0	0	0	1	1	0	0	0	1	0	0	0	0	0	0	1	0	0	4
From 18 to 30.	Female	Married	Saudi	Western Region	University	Student	(5000 - 10,000) riyals	60	162	22.8624	No	I suffer from asthma	1	0	1	0	0	0	0	0	0	0	0	1	0	0	0	0	0	0	1	0	0	4
From 41 to 50.	Female	Single	Saudi	Central Region	Postgraduate	In the government sector	More than (10,000) riyals	70	150	31.1111	No	I suffer from kidney disease	0	0	0	0	0	0	0	0	0	0	0	3	0	0	0	0	0	0	1	0	0	4
From 31 to 40.	Male	Married	Saudi	Southern Region	High school /Diploma	In the private sector	(5000 - 10,000) riyals	71	164	26.398	Yes	I don't have any chronic diseases	0	0	0	0	0	0	0	3	0	0	0	0	0	0	0	0	0	0	1	0	0	4
From 18 to 30.	Female	Single	Saudi	Central Region	University	In the government sector	More than (10,000) riyals	43	159	17.0088	No	I don't have any chronic diseases	0	0	0	0	1	1	1	0	0	0	0	0	0	0	0	0	0	0	1	0	0	4
From 18 to 30.	Male	Single	Saudi	Western Region	University	Do not work	(5000 - 10,000) riyals	57	170	19.7232	Yes	I don't have any chronic diseases	1	0	0	0	1	1	0	0	0	0	0	0	0	0	0	0	0	0	1	0	0	4
From 18 to 30.	Female	Single	Saudi	Southern Region	University	Student	More than (10,000) riyals	77	167	27.6095	No	I don't have any chronic diseases	0	0	0	0	1	0	0	0	0	0	1	0	1	0	0	0	0	0	1	0	0	4
From 18 to 30.	Female	Married	Saudi	Western Region	University	Student	More than (10,000) riyals	65	157	26.3702	No	I don't have any chronic diseases	0	0	0	0	0	1	0	0	0	0	0	1	0	1	0	0	0	0	1	0	0	4
From 31 to 40.	Female	Married	Saudi	Southern Region	University	Do not work	More than (10,000) riyals	63	150	28	No	I don't have any chronic diseases	0	0	1	0	1	0	0	0	0	0	0	0	0	1	0	0	0	0	1	0	0	4
From 18 to 30.	Female	Single	Saudi	Western Region	High school /Diploma	Student	Less than (5000) riyals	64	165	23.5078	No	I suffer from asthma	0	0	0	0	1	0	0	0	0	0	0	0	0	0	2	0	0	0	1	0	0	4
From 31 to 40.	Male	Married	Saudi	Southern Region	University	In the private sector	(5000 - 10,000) riyals	92	180	28.3951	No	I don't have any chronic diseases	0	0	0	0	0	0	0	0	0	0	0	0	1	0	1	1	0	0	1	0	0	4
From 51 to 60.	Male	Married	Saudi	Western Region	High school /Diploma	Retired	(5000 - 10,000) riyals	72	165	26.4463	Yes	I don't have any chronic diseases	1	0	0	0	1	0	0	0	0	0	0	0	0	0	0	1	0	0	1	0	0	4
From 18 to 30.	Female	Single	Saudi	Eastern Region	University	In the private sector	Less than (5000) riyals	58	161	22.3757	No	I don't have any chronic diseases	0	0	0	1	0	0	0	0	0	0	0	0	1	0	0	1	0	0	1	0	0	4
From 18 to 30.	Female	Single	Saudi	Western Region	University	Student	Less than (5000) riyals	58	160	22.6562	No	I don't have any chronic diseases	0	0	0	0	0	0	0	0	0	0	0	0	1	0	0	0	1	1	1	0	0	4
From 18 to 30.	Female	Married	Saudi	Southern Region	University	Student	(5000 - 10,000) riyals	60	158	24.0346	No	I don't have any chronic diseases	0	0	0	0	0	0	0	0	0	0	0	0	0	0	0	0	2	1	1	0	0	4
From 31 to 40.	Male	Married	Saudi	Western Region	High school /Diploma	In the private sector	Less than (5000) riyals	60	172	20.2812	Yes	I don't have any chronic diseases	0	0	0	0	0	0	0	0	0	0	0	0	0	0	0	0	2	1	1	0	0	4
From 18 to 30.	Female	Single	Saudi	Central Region	High school /Diploma	Student	(5000 - 10,000) riyals	39	159	15.4266	No	I don't have any chronic diseases	0	0	0	0	1	0	0	0	0	0	0	0	0	0	1	0	0	1	1	0	0	4
From 18 to 30.	Female	Single	Saudi	Western Region	University	Student	(5000 - 10,000) riyals	45	153	19.2234	Yes	I don't have any chronic diseases	0	0	0	0	0	0	0	0	0	1	0	1	0	0	0	0	0	1	1	0	0	4
From 18 to 30.	Female	Single	Saudi	Western Region	University	Student	More than (10,000) riyals	58	165	21.3039	No	I don't have any chronic diseases	0	0	0	0	1	0	0	0	0	0	0	1	0	0	0	0	0	1	1	0	0	4
From 41 to 50.	Female	Married	Saudi	Southern Region	University	In the government sector	(5000 - 10,000) riyals	98	171	33.5146	No	I suffer from diabetes	0	0	0	1	0	0	0	0	0	0	0	1	0	0	0	0	0	1	1	0	0	4
From 18 to 30.	Female	Married	Saudi	Southern Region	University	Student	More than (10,000) riyals	64	155	26.6389	No	I don't have any chronic diseases	0	0	0	0	0	0	0	0	0	0	0	1	0	1	0	0	0	1	1	0	0	4
From 18 to 30.	Female	Single	Saudi	Western Region	University	Student	Less than (5000) riyals	57	158	22.8329	No	I don't have any chronic diseases	0	0	0	0	0	0	0	0	0	1	0	0	0	0	0	1	0	1	1	0	0	4
From 51 to 60.	Female	Married	Saudi	Central Region	University	Retired	(5000 - 10,000) riyals	68	154	28.6726	No	I don't have any chronic diseases	0	0	0	0	0	0	0	0	0	0	0	0	0	0	0	0	1	0	3	0	0	4
From 18 to 30.	Male	Single	Saudi	Western Region	University	Student	(5000 - 10,000) riyals	70	175	22.8571	No	I don't have any chronic diseases	0	0	0	0	1	0	0	0	0	0	0	0	0	0	0	0	0	0	3	0	0	4
From 41 to 50.	Female	Married	Saudi	Southern Region	University	In the government sector	More than (10,000) riyals	85	156	34.9277	No	I don't have any chronic diseases	1	0	0	0	0	0	0	0	0	0	0	0	0	0	0	0	0	0	3	0	0	4
From 18 to 30.	Female	Single	Saudi	Western Region	University	Student	Less than (5000) riyals	41	153	17.5146	No	I don't have any chronic diseases	0	0	0	0	0	0	0	0	0	0	0	0	0	1	0	0	0	0	3	0	0	4
From 41 to 50.	Male	Married	Saudi	Central Region	University	In the private sector	More than (10,000) riyals	77	172	26.0276	No	I suffer from asthma	0	0	0	0	0	0	0	0	0	0	0	1	1	0	1	0	1	0	0	0	0	4
From 18 to 30.	Female	Single	Saudi	Western Region	High school /Diploma	Student	More than (10,000) riyals	67	165	24.6097	No	I don't have any chronic diseases	0	0	0	0	1	0	0	0	0	0	1	1	0	0	0	0	1	0	0	0	0	4
From 31 to 40.	Male	Married	Saudi	Central Region	University	In the government sector	More than (10,000) riyals	63	172	21.2953	No	I don't have any chronic diseases	1	0	0	0	0	0	0	0	1	0	0	1	0	0	0	0	1	0	0	0	0	4
From 18 to 30.	Female	Married	Saudi	Western Region	University	Student	Less than (5000) riyals	48	163	18.0662	No	I don't have any chronic diseases	1	0	0	0	0	0	0	1	0	0	1	0	0	0	0	0	1	0	0	0	0	4
From 18 to 30.	Male	Single	Saudi	Central Region	High school /Diploma	Student	Less than (5000) riyals	52	170	17.9931	No	I don't have any chronic diseases	1	0	0	0	2	0	0	0	0	0	0	0	0	0	0	0	1	0	0	0	0	4
From 41 to 50.	Male	Married	Saudi	Western Region	High school /Diploma	In the government sector	More than (10,000) riyals	82	173	27.3982	No	I don't have any chronic diseases	0	0	0	0	0	0	0	0	0	0	0	2	1	0	0	0	1	0	0	0	0	4
From 18 to 30.	Female	Single	Saudi	Western Region	High school /Diploma	Student	More than (10,000) riyals	44	160	17.1875	No	I don't have any chronic diseases	0	1	0	0	0	0	0	1	0	0	0	0	1	0	0	0	1	0	0	0	0	4
From 31 to 40.	Female	Married	Saudi	Western Region	University	In the private sector	(5000 - 10,000) riyals	77	164	28.6288	No	I don't have any chronic diseases	0	0	0	0	1	0	1	0	0	0	0	0	0	1	0	0	1	0	0	0	0	4
From 18 to 30.	Male	Single	Saudi	Western Region	High school /Diploma	In the government sector	(5000 - 10,000) riyals	69	168	24.4473	Yes	I don't have any chronic diseases	0	0	0	0	0	0	0	0	0	0	0	1	0	0	1	1	1	0	0	0	0	4
From 41 to 50.	Female	Married	Saudi	Southern Region	University	In the government sector	More than (10,000) riyals	57	142	28.2682	No	I suffer from diabetes	0	0	0	0	0	0	0	0	0	0	1	0	0	0	1	1	1	0	0	0	0	4
From 18 to 30.	Female	Single	Saudi	Western Region	University	Student	More than (10,000) riyals	61	155	25.3902	No	I don't have any chronic diseases	0	0	0	0	0	0	0	0	0	0	0	0	0	1	1	1	1	0	0	0	0	4
From 41 to 50.	Female	Married	Saudi	Western Region	Primary school	Do not work	Less than (5000) riyals	67	160	26.1719	No	I suffer from asthma	0	0	0	0	0	0	0	0	0	0	0	2	0	0	0	1	1	0	0	0	0	4
From 18 to 30.	Female	Single	Saudi	North Region	University	Student	Less than (5000) riyals	40	150	17.7778	No	I don't have any chronic diseases	0	0	0	0	1	0	0	1	0	0	0	0	0	0	0	1	1	0	0	0	0	4
From 31 to 40.	Female	Married	Saudi	Southern Region	University	In the government sector	More than (10,000) riyals	80	155	33.2986	No	I don't have any chronic diseases	0	0	1	0	1	0	0	0	0	0	0	0	0	0	0	1	1	0	0	0	0	4
From 18 to 30.	Male	Married	Saudi	Central Region	High school /Diploma	In the government sector	(5000 - 10,000) riyals	56	169	19.6072	No	I don't have any chronic diseases	0	0	0	0	1	0	0	0	0	0	0	0	0	1	0	1	1	0	0	0	0	4
From 18 to 30.	Male	Married	Saudi	Central Region	High school /Diploma	In the government sector	More than (10,000) riyals	100	172	33.8021	Yes	I don't have any chronic diseases	0	0	0	0	0	0	0	0	0	0	0	0	2	0	0	0	2	0	0	0	0	4
From 31 to 40.	Female	Married	Saudi	Western Region	Postgraduate	In the government sector	More than (10,000) riyals	60	168	21.2585	No	I suffer from high cholesterol	1	0	0	0	0	0	0	0	0	0	1	0	0	0	0	2	0	0	0	0	0	4
From 41 to 50.	Female	Married	Saudi	Eastern Region	High school /Diploma	Do not work	Less than (5000) riyals	82	160	32.0312	No	I don't have any chronic diseases	1	0	0	0	0	0	0	1	0	0	0	0	0	0	0	2	0	0	0	0	0	4
From 18 to 30.	Male	Single	Saudi	Western Region	University	Student	More than (10,000) riyals	115	179	35.8915	Yes	I don't have any chronic diseases	0	0	0	0	0	0	0	0	0	0	1	0	1	0	0	2	0	0	0	0	0	4
From 18 to 30.	Female	Single	Saudi	Western Region	University	Student	Less than (5000) riyals	40	160	15.625	No	I don't have any chronic diseases	0	0	0	1	0	0	1	0	0	0	0	1	0	0	1	0	0	0	0	0	0	4
From 18 to 30.	Female	Married	Saudi	Western Region	University	Student	(5000 - 10,000) riyals	43	153	18.369	No	I don't have any chronic diseases	0	0	0	0	1	1	0	0	0	0	0	1	0	0	1	0	0	0	0	0	0	4
From 41 to 50.	Female	Married	Saudi	Western Region	High school /Diploma	In the government sector	(5000 - 10,000) riyals	89	159	35.2043	No	I don't have any chronic diseases	0	0	0	0	0	0	0	0	0	1	0	2	0	0	1	0	0	0	0	0	0	4
From 18 to 30.	Male	Single	Saudi	Central Region	University	Student	Less than (5000) riyals	52	173	17.3745	No	I don't have any chronic diseases	0	0	0	1	1	0	0	1	0	0	0	0	0	0	1	0	0	0	0	0	0	4
From 18 to 30.	Female	Single	Saudi	Central Region	High school /Diploma	Student	Less than (5000) riyals	42	156	17.2584	No	I don't have any chronic diseases	1	1	0	0	0	0	0	0	0	0	0	0	0	1	1	0	0	0	0	0	0	4
From 18 to 30.	Male	Single	Saudi	Southern Region	University	In the government sector	More than (10,000) riyals	110	171	37.6184	Yes	I don't have any chronic diseases	0	0	0	0	1	0	0	0	0	1	1	1	0	0	0	0	0	0	0	0	0	4
From 18 to 30.	Male	Single	Saudi	Central Region	High school /Diploma	Student	More than (10,000) riyals	70	180	21.6049	No	I don't have any chronic diseases	0	0	0	0	1	0	0	1	0	0	1	1	0	0	0	0	0	0	0	0	0	4
From 18 to 30.	Female	Single	Saudi	Western Region	University	Student	(5000 - 10,000) riyals	63	160	24.6094	No	I suffer from cardiovascular disease	0	1	0	0	0	0	0	1	0	0	1	1	0	0	0	0	0	0	0	0	0	4
From 18 to 30.	Male	Single	Saudi	Southern Region	High school /Diploma	Student	(5000 - 10,000) riyals	80	170	27.6817	No	I don't have any chronic diseases	1	0	0	0	0	1	0	0	0	1	0	1	0	0	0	0	0	0	0	0	0	4
From 18 to 30.	Female	Married	Saudi	Southern Region	University	Do not work	(5000 - 10,000) riyals	55	154	23.1911	No	I don't have any chronic diseases	0	0	0	0	1	0	0	2	0	0	0	1	0	0	0	0	0	0	0	0	0	4
From 18 to 30.	Male	Single	Saudi	Western Region	University	Student	Less than (5000) riyals	110	178	34.7178	No	I don't have any chronic diseases	0	0	0	0	1	1	0	1	0	0	0	1	0	0	0	0	0	0	0	0	0	4
From 51 to 60.	Female	Married	Saudi	Southern Region	Primary school	Do not work	Less than (5000) riyals	55	150	24.4444	No	I suffer from diabetes	0	0	2	0	0	0	1	0	0	0	0	1	0	0	0	0	0	0	0	0	0	4
From 51 to 60.	Female	Divorced	Saudi	Western Region	University	In the government sector	(5000 - 10,000) riyals	63	170	21.7993	Yes	I suffer from high blood pressure , I suffer from high cholesterol	1	0	0	0	1	1	0	0	0	0	0	1	0	0	0	0	0	0	0	0	0	4
From 18 to 30.	Female	Single	Saudi	North Region	University	Student	(5000 - 10,000) riyals	62	157	25.1532	No	I don't have any chronic diseases	0	0	1	1	1	0	0	0	0	0	0	1	0	0	0	0	0	0	0	0	0	4
From 18 to 30.	Female	Single	Saudi	North Region	University	Student	Less than (5000) riyals	65	158	26.0375	No	I don't have any chronic diseases	1	2	0	0	0	0	0	0	0	0	0	1	0	0	0	0	0	0	0	0	0	4
From 41 to 50.	Female	Married	Saudi	North Region	University	In the government sector	More than (10,000) riyals	68	145	32.3424	No	I don't have any chronic diseases	0	0	0	0	0	0	0	0	0	3	0	1	0	0	0	0	0	0	0	0	0	4
From 18 to 30.	Female	Single	Saudi	Western Region	University	Student	Less than (5000) riyals	68	157	27.5873	Yes	I don't have any chronic diseases	0	0	0	0	0	0	0	1	0	0	0	3	0	0	0	0	0	0	0	0	0	4
From 18 to 30.	Female	Single	Saudi	Eastern Region	University	Student	More than (10,000) riyals	70	158	28.0404	No	I don't have any chronic diseases	0	0	0	0	0	0	0	2	0	0	0	2	0	0	0	0	0	0	0	0	0	4
From 31 to 40.	Male	Married	Saudi	Central Region	University	In the private sector	(5000 - 10,000) riyals	107	168	37.911	No	I don't have any chronic diseases	1	0	0	0	0	0	0	1	0	0	0	2	0	0	0	0	0	0	0	0	0	4
From 18 to 30.	Male	Single	Saudi	Eastern Region	University	Student	Less than (5000) riyals	85	180	26.2346	Yes	I suffer from diabetes	0	2	0	0	0	0	0	0	0	0	0	2	0	0	0	0	0	0	0	0	0	4
From 41 to 50.	Female	Married	Saudi	Western Region	High school /Diploma	Retired	More than (10,000) riyals	64	170	22.1453	No	I don't have any chronic diseases	2	0	0	0	0	0	0	0	0	0	2	0	0	0	0	0	0	0	0	0	0	4
From 18 to 30.	Female	Single	Saudi	Southern Region	University	Student	Less than (5000) riyals	63	170	21.7993	No	I don't have any chronic diseases	1	0	0	1	0	0	0	0	0	1	1	0	0	0	0	0	0	0	0	0	0	4
From 18 to 30.	Female	Single	Saudi	Western Region	University	Student	(5000 - 10,000) riyals	59	160	23.0469	No	I don't have any chronic diseases	1	0	0	0	0	0	0	2	0	1	0	0	0	0	0	0	0	0	0	0	0	4
From 18 to 30.	Female	Married	Saudi	Western Region	University	Student	(5000 - 10,000) riyals	67	159	26.5021	No	I don't have any chronic diseases	1	0	0	0	0	0	0	2	0	1	0	0	0	0	0	0	0	0	0	0	0	4
From 51 to 60.	Male	Married	Saudi	Eastern Region	High school /Diploma	Retired	(5000 - 10,000) riyals	90	174	29.7265	Yes	I don't have any chronic diseases	1	0	0	0	0	0	0	2	0	1	0	0	0	0	0	0	0	0	0	0	0	4
From 18 to 30.	Female	Single	Saudi	Western Region	High school /Diploma	Student	Less than (5000) riyals	37	143	18.0938	No	I don't have any chronic diseases	1	0	0	0	1	0	1	0	0	1	0	0	0	0	0	0	0	0	0	0	0	4
From 18 to 30.	Female	Single	Saudi	Southern Region	University	Student	Less than (5000) riyals	49	160	19.1406	Yes	I don't have any chronic diseases	0	0	0	0	0	0	1	3	0	0	0	0	0	0	0	0	0	0	0	0	0	4
From 31 to 40.	Female	Married	Saudi	Western Region	High school /Diploma	Do not work	Less than (5000) riyals	60	157	24.3418	ex smoker	I don't have any chronic diseases	0	0	0	0	0	1	0	3	0	0	0	0	0	0	0	0	0	0	0	0	0	4
From 41 to 50.	Female	Married	Saudi	Southern Region	University	In the government sector	More than (10,000) riyals	80	165	29.3848	No	I don't have any chronic diseases	0	0	0	0	1	0	0	3	0	0	0	0	0	0	0	0	0	0	0	0	0	4
From 41 to 50.	Male	Married	Saudi	Southern Region	University	In the government sector	More than (10,000) riyals	92	168	32.5964	No	I don't have any chronic diseases	1	0	0	0	0	0	2	1	0	0	0	0	0	0	0	0	0	0	0	0	0	4
From 31 to 40.	Male	Married	Saudi	Southern Region	University	In the government sector	More than (10,000) riyals	113	171	38.6444	ex smoker	I don't have any chronic diseases	0	0	0	1	1	0	1	1	0	0	0	0	0	0	0	0	0	0	0	0	0	4
From 31 to 40.	Male	Married	Saudi	Western Region	University	In the private sector	More than (10,000) riyals	111	166	40.2816	ex smoker	I don't have any chronic diseases	1	0	0	0	1	1	0	1	0	0	0	0	0	0	0	0	0	0	0	0	0	4
From 18 to 30.	Female	Single	Saudi	Central Region	University	Do not work	More than (10,000) riyals	56	160	21.875	No	I don't have any chronic diseases	1	0	1	1	0	0	1	0	0	0	0	0	0	0	0	0	0	0	0	0	0	4
From 18 to 30.	Female	Single	Saudi	Western Region	University	Student	More than (10,000) riyals	72	156	29.5858	No	I suffer from asthma	0	0	0	0	0	0	0	0	0	0	0	2	2	0	0	0	0	0	0	0	0	4
From 41 to 50.	Female	Married	Saudi	Eastern Region	High school /Diploma	In the government sector	More than (10,000) riyals	85	157	34.4842	No	I suffer from high blood pressure	0	0	0	0	0	2	0	0	0	0	0	1	1	0	0	0	0	0	0	0	0	4
From 51 to 60.	Male	Married	Saudi	Southern Region	High school /Diploma	Retired	More than (10,000) riyals	93	176	30.0232	ex smoker	I suffer from high blood pressure , I suffer from diabetes	0	0	0	0	0	0	0	0	1	1	1	0	1	0	0	0	0	0	0	0	0	4
From 41 to 50.	Female	Married	Saudi	Southern Region	University	Retired	(5000 - 10,000) riyals	74	156	30.4076	No	I suffer from high cholesterol	1	0	0	0	1	0	0	0	0	0	1	0	1	0	0	0	0	0	0	0	0	4
From 18 to 30.	Female	Married	Saudi	Western Region	High school /Diploma	Do not work	Less than (5000) riyals	57	150	25.3333	No	I don't have any chronic diseases	0	0	0	0	1	0	1	1	0	0	0	0	1	0	0	0	0	0	0	0	0	4
From 31 to 40.	Female	Married	Saudi	Western Region	High school /Diploma	Do not work	(5000 - 10,000) riyals	66	160	25.7812	No	I don't have any chronic diseases	1	0	0	0	0	1	0	0	0	0	0	1	0	1	0	0	0	0	0	0	0	4
From 31 to 40.	Female	Single	Saudi	Eastern Region	Postgraduate	In the government sector	More than (10,000) riyals	58	145	27.5862	No	I don't have any chronic diseases	0	0	0	0	0	0	0	1	0	0	0	1	1	1	0	0	0	0	0	0	0	4
From 41 to 50.	Female	Married	Saudi	Central Region	University	Retired	(5000 - 10,000) riyals	83	155	34.5473	No	I don't have any chronic diseases	0	0	0	0	0	2	0	1	0	0	0	0	0	0	0	1	0	0	0	0	0	4
From 31 to 40.	Female	Married	Saudi	Western Region	University	Do not work	(5000 - 10,000) riyals	90	152	38.9543	No	I don't have any chronic diseases	1	1	0	0	1	0	0	0	0	0	0	0	0	0	0	1	0	0	0	0	0	4
From 41 to 50.	Female	Married	Saudi	North Region	High school /Diploma	In the government sector	More than (10,000) riyals	80	156	32.8731	No	I don't have any chronic diseases	1	0	0	0	0	0	0	0	0	0	0	1	0	1	0	1	0	0	0	0	0	4
From 18 to 30.	Female	Married	Saudi	Western Region	University	Retired	More than (10,000) riyals	100	160	39.0625	No	I don't have any chronic diseases	0	0	0	0	0	0	0	0	0	0	0	1	0	0	1	0	1	1	0	0	0	4
From 18 to 30.	Female	Married	Saudi	Western Region	University	Do not work	Less than (5000) riyals	80	158	32.0461	No	I suffer from high blood pressure , I suffer from high cholesterol	0	0	0	0	0	0	1	0	1	0	0	0	0	0	0	0	1	1	0	0	0	4
From 31 to 40.	Female	Widowed	Saudi	Western Region	University	In the government sector	More than (10,000) riyals	78	160	30.4687	Yes	I don't have any chronic diseases	1	0	0	0	1	0	0	0	0	0	0	0	0	0	0	0	1	1	0	0	0	4
From 18 to 30.	Female	Single	Saudi	Southern Region	University	Student	More than (10,000) riyals	45	158	18.026	Yes	I don't have any chronic diseases	0	0	0	0	0	0	0	0	0	0	0	1	0	0	0	1	1	1	0	0	0	4
From 18 to 30.	Female	Single	Saudi	Western Region	University	Student	Less than (5000) riyals	47	158	18.8271	Yes	I don't have any chronic diseases	1	0	0	0	0	0	0	0	0	0	0	0	0	0	0	2	0	1	0	0	0	4
From 31 to 40.	Male	Married	Saudi	Western Region	University	In the government sector	(5000 - 10,000) riyals	66	165	24.2424	Yes	I suffer from high cholesterol	0	0	0	0	1	0	0	1	0	1	0	0	0	0	0	0	0	1	0	0	0	4
From 18 to 30.	Female	Married	Saudi	Southern Region	University	In the government sector	(5000 - 10,000) riyals	47	142	23.3089	No	I don't have any chronic diseases	0	0	0	0	0	0	0	0	0	0	0	0	1	0	1	1	0	1	0	0	0	4
From 18 to 30.	Male	Single	Saudi	Central Region	University	Student	More than (10,000) riyals	59	170	20.4152	No	I don't have any chronic diseases	0	0	0	0	0	0	0	0	0	1	0	1	0	0	0	1	0	1	0	0	0	4
From 41 to 50.	Female	Divorced	Saudi	Western Region	High school /Diploma	In the private sector	Less than (5000) riyals	89	156	36.5713	Yes	I don't have any chronic diseases	0	0	0	0	0	0	0	0	0	0	0	0	0	0	0	0	0	0	1	1	2	4
From 18 to 30.	Female	Single	Saudi	Western Region	High school /Diploma	Do not work	Less than (5000) riyals	50	165	18.3655	No	I don't have any chronic diseases	0	0	0	0	0	0	0	0	0	0	0	0	0	0	0	0	0	0	1	1	2	4
From 31 to 40.	Female	Married	Saudi	Southern Region	High school /Diploma	Do not work	(5000 - 10,000) riyals	53	150	23.5556	No	I don't have any chronic diseases	0	0	0	0	0	0	0	0	0	0	0	0	0	0	0	1	0	0	0	1	2	4
From 18 to 30.	Male	Single	Saudi	Southern Region	University	Student	Less than (5000) riyals	70	172	23.6614	No	I don't have any chronic diseases	0	0	0	0	0	0	0	0	1	0	0	0	0	0	0	0	0	0	1	0	2	4
From 18 to 30.	Female	Single	Saudi	Southern Region	University	Student	More than (10,000) riyals	58	159	22.9421	No	I don't have any chronic diseases	0	0	0	0	1	0	0	0	0	0	0	0	0	0	0	0	0	0	1	0	2	4
From 51 to 60.	Female	Married	Saudi	Western Region	University	In the government sector	More than (10,000) riyals	55	155	22.8928	No	I don't have any chronic diseases	0	0	0	0	1	0	0	0	0	0	0	0	0	0	0	0	0	0	1	0	2	4
From 18 to 30.	Male	Single	Saudi	Western Region	High school /Diploma	Student	More than (10,000) riyals	85	179	26.5285	No	I don't have any chronic diseases	0	1	0	0	0	0	0	0	0	0	0	0	0	0	0	0	0	0	1	0	2	4
From 51 to 60.	Female	Married	Saudi	Western Region	Primary school	In the government sector	(5000 - 10,000) riyals	75	145	35.6718	No	I don't have any chronic diseases	0	0	0	0	0	0	0	0	0	0	0	1	0	0	0	0	1	0	0	0	2	4
From 18 to 30.	Female	Single	Saudi	Central Region	University	Student	Less than (5000) riyals	58	157	23.5304	No	I don't have any chronic diseases	0	0	0	0	0	0	0	0	0	0	0	0	0	1	0	0	1	0	0	0	2	4
From 18 to 30.	Female	Married	Saudi	Central Region	University	In the government sector	More than (10,000) riyals	57	163	21.4536	No	I don't have any chronic diseases	0	0	0	0	1	0	0	0	0	0	0	1	0	0	0	0	0	0	0	0	2	4
From 18 to 30.	Female	Single	Saudi	North Region	University	Do not work	Less than (5000) riyals	70	160	27.3437	No	I don't have any chronic diseases	0	1	0	0	0	0	0	0	0	0	0	1	0	0	0	0	0	0	0	0	2	4
From 31 to 40.	Male	Married	Saudi	Western Region	University	In the government sector	More than (10,000) riyals	93	173	31.0735	No	I don't have any chronic diseases	0	0	0	0	0	0	0	0	0	0	0	1	0	1	0	0	0	0	0	0	2	4
From 18 to 30.	Female	Single	Saudi	Western Region	High school /Diploma	Student	(5000 - 10,000) riyals	55	160	21.4844	No	I don't have any chronic diseases	0	0	0	0	0	0	0	0	0	0	0	1	0	0	0	1	0	0	0	0	2	4
From 18 to 30.	Female	Single	Saudi	Western Region	University	In the private sector	Less than (5000) riyals	49	168	17.3611	No	I don't have any chronic diseases	0	0	0	0	0	0	0	0	0	0	0	0	0	0	1	0	0	1	0	0	2	4
From 18 to 30.	Male	Single	Saudi	Western Region	University	Student	Less than (5000) riyals	61	171	20.8611	No	I don't have any chronic diseases	1	0	0	0	0	0	0	1	0	0	0	1	0	0	0	0	0	0	0	1	1	5
From 51 to 60.	Male	Married	Saudi	Western Region	University	In the government sector	More than (10,000) riyals	80	175	26.1224	No	I don't have any chronic diseases	0	0	0	0	1	0	0	1	0	0	0	0	0	0	0	1	0	0	0	1	1	5
From 18 to 30.	Male	Married	Saudi	Southern Region	University	In the private sector	(5000 - 10,000) riyals	55	180	16.9753	Yes	I don't have any chronic diseases	0	0	0	0	0	0	0	0	0	0	0	0	0	0	0	1	1	1	0	1	1	5
From 41 to 50.	Male	Married	Saudi	Central Region	University	In the private sector	More than (10,000) riyals	73	175	23.8367	No	I don't have any chronic diseases	1	0	0	0	0	0	0	0	0	0	0	1	0	0	0	0	0	1	0	1	1	5
From 18 to 30.	Male	Single	Saudi	Southern Region	University	Student	More than (10,000) riyals	60	170	20.7612	No	I don't have any chronic diseases	0	0	0	0	1	0	1	0	0	0	0	0	0	0	1	0	0	0	1	0	1	5
From 18 to 30.	Female	Single	Saudi	North Region	University	Student	More than (10,000) riyals	50	150	22.2222	No	I don't have any chronic diseases	0	0	0	0	0	0	1	1	0	0	1	0	0	0	0	0	0	0	1	0	1	5
From 18 to 30.	Female	Married	Saudi	Western Region	University	Do not work	More than (10,000) riyals	50	157	20.2848	No	I don't have any chronic diseases	0	0	0	0	1	2	0	0	0	0	0	0	0	0	0	0	0	0	1	0	1	5
From 18 to 30.	Female	Single	Saudi	Western Region	High school /Diploma	Student	Less than (5000) riyals	55	164	20.4491	No	I don't have any chronic diseases	0	0	0	0	0	0	0	0	0	0	0	2	0	0	0	0	0	1	1	0	1	5
From 18 to 30.	Female	Single	Saudi	Southern Region	University	Student	Less than (5000) riyals	57	155	23.7253	No	I don't have any chronic diseases	0	0	0	0	0	0	0	0	0	0	0	1	0	0	0	0	0	0	3	0	1	5
From 18 to 30.	Female	Single	Saudi	Southern Region	University	Student	Less than (5000) riyals	69	165	25.3444	No	I don't have any chronic diseases	0	0	0	0	1	0	0	0	0	0	0	0	0	0	0	0	0	0	3	0	1	5
From 18 to 30.	Female	Single	Saudi	Western Region	Postgraduate	In the government sector	More than (10,000) riyals	57	160	22.2656	No	I don't have any chronic diseases	1	0	0	0	0	0	0	0	0	0	0	0	0	0	0	0	0	0	3	0	1	5
From 41 to 50.	Female	Married	Saudi	Southern Region	University	In the government sector	(5000 - 10,000) riyals	55	150	24.4444	No	I don't have any chronic diseases	0	0	0	0	0	0	0	0	0	0	0	2	0	0	1	0	1	0	0	0	1	5
From 41 to 50.	Male	Married	Saudi	Western Region	High school /Diploma	In the government sector	More than (10,000) riyals	75	165	27.5482	No	I don't have any chronic diseases	0	0	0	0	0	0	0	1	0	0	1	1	0	0	0	0	1	0	0	0	1	5
From 41 to 50.	Female	Married	Saudi	Southern Region	University	In the government sector	More than (10,000) riyals	66	157	26.7759	No	I don't have any chronic diseases	0	0	2	0	0	0	0	0	0	0	0	1	0	0	0	0	1	0	0	0	1	5
From 18 to 30.	Female	Single	Saudi	North Region	University	Do not work	Less than (5000) riyals	50	150	22.2222	No	I don't have any chronic diseases	1	0	0	0	0	0	0	1	0	1	0	0	0	0	1	0	0	0	0	0	1	5
From 41 to 50.	Female	Married	Saudi	Western Region	University	Do not work	More than (10,000) riyals	77	169	26.9598	No	I don't have any chronic diseases	0	0	0	0	0	0	0	0	0	3	0	1	0	0	0	0	0	0	0	0	1	5
From 18 to 30.	Female	Single	Saudi	Western Region	High school /Diploma	Student	(5000 - 10,000) riyals	47	155	19.563	No	I don't have any chronic diseases	1	0	0	0	1	0	1	1	0	0	0	0	0	0	0	0	0	0	0	0	1	5
From 41 to 50.	Male	Married	Saudi	Eastern Region	University	In the government sector	More than (10,000) riyals	78	173	26.0617	No	I don't have any chronic diseases	0	0	0	0	2	0	0	0	0	0	0	0	2	0	0	0	0	0	0	0	1	5
From 18 to 30.	Female	Single	Saudi	Southern Region	University	Student	(5000 - 10,000) riyals	45	158	18.026	No	I don't have any chronic diseases	0	0	0	0	0	0	0	1	0	1	1	0	1	0	0	0	0	0	0	0	1	5
From 41 to 50.	Male	Married	Saudi	Western Region	University	In the government sector	More than (10,000) riyals	70	165	25.7117	No	I suffer from high blood pressure	0	0	0	0	0	0	0	0	0	0	0	1	1	0	1	1	0	0	0	0	1	5
From 41 to 50.	Male	Married	Saudi	Southern Region	Postgraduate	In the government sector	More than (10,000) riyals	80	180	24.6914	No	I don't have any chronic diseases	0	0	0	0	1	0	0	0	0	0	0	1	1	0	0	1	0	0	0	0	1	5
From 18 to 30.	Female	Single	Saudi	Western Region	University	Student	Less than (5000) riyals	40	158	16.0231	No	I don't have any chronic diseases	0	0	0	1	0	0	0	0	0	0	0	1	0	0	0	0	1	1	0	0	1	5
From 18 to 30.	Female	Single	Saudi	Southern Region	University	Do not work	Less than (5000) riyals	80	173	26.7299	No	I don't have any chronic diseases	0	0	0	1	0	0	0	0	0	0	1	0	0	0	0	0	1	1	0	0	1	5
From 18 to 30.	Female	Married	Saudi	Western Region	University	Student	More than (10,000) riyals	47	163	17.6898	ex smoker	I don't have any chronic diseases	0	0	0	1	0	0	1	0	0	0	0	0	0	0	0	0	1	1	0	0	1	5
From 31 to 40.	Female	Married	Saudi	Central Region	University	Do not work	More than (10,000) riyals	72	161	27.7767	No	I don't have any chronic diseases	0	0	0	0	0	0	0	0	0	0	0	1	0	0	0	1	1	1	0	0	1	5
From 51 to 60.	Female	Married	Saudi	Western Region	Postgraduate	In the government sector	More than (10,000) riyals	71	159	28.0843	No	I don't have any chronic diseases	0	0	0	0	1	0	0	0	0	0	0	0	0	0	0	1	1	1	0	0	1	5
From 41 to 50.	Male	Married	Saudi	Southern Region	University	In the private sector	(5000 - 10,000) riyals	78	180	24.0741	Yes	I don't have any chronic diseases	0	0	0	0	0	0	0	0	0	0	0	0	0	0	0	1	2	1	0	0	1	5
From 18 to 30.	Female	Single	Saudi	Southern Region	University	Student	(5000 - 10,000) riyals	60	160	23.4375	No	I don't have any chronic diseases	0	0	0	0	0	0	0	0	0	0	0	0	0	0	0	0	0	0	2	0	3	5
From 18 to 30.	Female	Single	Saudi	Western Region	University	Student	Less than (5000) riyals	37	150	16.4444	No	I don't have any chronic diseases	0	0	0	0	1	0	0	0	0	0	0	1	0	0	0	0	0	0	0	0	3	5
From 31 to 40.	Female	Single	Saudi	Central Region	University	Do not work	More than (10,000) riyals	55	164	20.4491	No	I don't have any chronic diseases	0	0	0	0	0	0	0	0	0	0	0	0	0	0	0	0	0	1	2	2	0	5
From 41 to 50.	Female	Married	Saudi	Western Region	High school /Diploma	Do not work	More than (10,000) riyals	99	164	36.8084	No	I suffer from diabetes	0	0	0	0	0	0	0	0	0	0	0	0	0	0	0	0	0	1	2	2	0	5
From 18 to 30.	Male	Single	Saudi	Western Region	University	In the private sector	(5000 - 10,000) riyals	78	175	25.4694	Yes	I don't have any chronic diseases	0	0	0	0	1	0	0	0	0	0	0	2	0	0	0	0	0	0	0	2	0	5
From 18 to 30.	Female	Single	Saudi	Southern Region	University	Student	(5000 - 10,000) riyals	50	162	19.052	No	I don't have any chronic diseases	0	0	0	0	1	0	0	0	0	0	2	0	0	0	0	0	0	0	0	2	0	5
From 18 to 30.	Male	Single	Saudi	Central Region	University	Student	Less than (5000) riyals	65	169	22.7583	No	I don't have any chronic diseases	0	0	0	0	0	0	0	0	0	0	0	2	0	0	0	0	0	0	2	1	0	5
From 18 to 30.	Female	Married	Saudi	North Region	University	Do not work	Less than (5000) riyals	70	161	27.0051	No	I don't have any chronic diseases	0	0	0	0	0	0	0	0	0	0	0	1	0	0	0	1	0	0	2	1	0	5
From 41 to 50.	Female	Married	Saudi	Southern Region	University	In the government sector	More than (10,000) riyals	70	160	27.3437	No	I don't have any chronic diseases	0	0	0	0	0	0	0	1	0	0	0	1	0	0	0	0	1	0	1	1	0	5
From 31 to 40.	Female	Married	Saudi	Western Region	University	In the government sector	More than (10,000) riyals	50	152	21.6413	No	I don't have any chronic diseases	0	0	0	0	0	0	0	0	0	0	0	0	0	0	0	1	2	0	1	1	0	5
From 31 to 40.	Female	Married	Saudi	Western Region	University	In the private sector	(5000 - 10,000) riyals	70	157	28.3987	No	I don't have any chronic diseases	1	0	0	0	1	0	0	0	0	0	1	0	0	0	0	0	0	0	1	1	0	5
From 18 to 30.	Female	Married	Saudi	Western Region	University	Student	(5000 - 10,000) riyals	56	160	21.875	No	I don't have any chronic diseases	0	0	0	1	1	0	0	1	0	0	0	0	0	0	0	0	0	0	1	1	0	5
From 18 to 30.	Female	Single	Saudi	Central Region	University	Student	(5000 - 10,000) riyals	56	160	21.875	No	I don't have any chronic diseases	0	0	0	0	0	0	0	0	0	3	0	0	0	0	0	0	0	0	1	1	0	5
From 41 to 50.	Male	Married	Saudi	Western Region	University	In the government sector	More than (10,000) riyals	77	170	26.6436	No	I don't have any chronic diseases	0	0	0	0	0	0	0	0	0	0	0	0	0	0	2	1	0	0	1	1	0	5
From 18 to 30.	Female	Single	Saudi	Western Region	University	Student	More than (10,000) riyals	58	164	21.5645	No	I don't have any chronic diseases	1	0	0	0	0	0	0	0	0	0	0	0	0	0	0	0	1	1	1	1	0	5
From 31 to 40.	Female	Married	Saudi	Southern Region	University	In the government sector	More than (10,000) riyals	50	148	22.8269	No	I don't have any chronic diseases	0	0	0	0	0	0	0	0	0	0	0	0	0	0	0	1	1	1	1	1	0	5
From 41 to 50.	Female	Married	Saudi	North Region	High school /Diploma	Do not work	Less than (5000) riyals	57	155	23.7253	No	I don't have any chronic diseases	1	0	0	0	0	0	0	0	0	0	1	0	0	0	0	0	0	1	1	1	0	5
From 18 to 30.	Female	Single	Saudi	Southern Region	University	Student	(5000 - 10,000) riyals	50	158	20.0288	No	I don't have any chronic diseases	1	0	0	0	0	1	0	0	0	0	0	0	0	0	0	0	0	1	1	1	0	5
From 18 to 30.	Female	Single	Saudi	Western Region	University	Student	(5000 - 10,000) riyals	41	153	17.5146	No	I don't have any chronic diseases	0	0	0	0	0	0	0	0	0	0	0	1	0	0	0	1	0	1	1	1	0	5
From 18 to 30.	Female	Single	Saudi	Western Region	High school /Diploma	In the private sector	Less than (5000) riyals	70	160	27.3437	Yes	I don't have any chronic diseases	0	0	0	0	1	0	0	0	0	0	0	0	0	0	0	1	0	1	1	1	0	5
From 18 to 30.	Female	Single	Saudi	Southern Region	High school /Diploma	Do not work	Less than (5000) riyals	70	161	27.0051	No	I don't have any chronic diseases	0	0	0	0	0	0	0	0	0	0	0	0	0	0	0	0	0	3	1	1	0	5
From 41 to 50.	Female	Married	Saudi	Western Region	University	In the government sector	More than (10,000) riyals	80	150	35.5556	No	I don't have any chronic diseases	0	0	0	0	1	0	0	0	0	0	0	0	0	0	0	0	0	0	3	1	0	5
From 41 to 50.	Female	Widowed	Saudi	Western Region	University	Do not work	(5000 - 10,000) riyals	65	156	26.7094	No	I don't have any chronic diseases	0	0	0	0	0	0	0	0	0	0	0	0	0	0	0	0	0	1	3	1	0	5
From 18 to 30.	Male	Single	Saudi	Western Region	University	Student	More than (10,000) riyals	85	184	25.1063	Yes	I don't have any chronic diseases	0	0	0	0	0	0	0	0	0	0	0	1	0	0	1	1	1	0	0	1	0	5
From 18 to 30.	Female	Single	Saudi	Western Region	University	Student	Less than (5000) riyals	90	162	34.2936	No	I don't have any chronic diseases	0	0	0	0	1	0	0	0	0	0	0	1	0	0	0	1	1	0	0	1	0	5
From 18 to 30.	Female	Single	Saudi	Central Region	University	Do not work	More than (10,000) riyals	73	167	26.1752	No	I don't have any chronic diseases	0	0	0	0	0	0	0	0	0	0	0	2	0	0	0	1	1	0	0	1	0	5
From 18 to 30.	Female	Married	Saudi	Western Region	University	Student	Less than (5000) riyals	51	157	20.6905	No	I don't have any chronic diseases	0	0	0	0	0	0	0	0	0	0	0	2	0	0	0	0	2	0	0	1	0	5
From 18 to 30.	Female	Single	Saudi	Southern Region	University	Student	(5000 - 10,000) riyals	44	155	18.3143	No	I suffer from asthma	0	1	0	0	0	1	0	0	0	0	0	0	0	0	0	0	2	0	0	1	0	5
From 18 to 30.	Female	Single	Saudi	Eastern Region	University	Student	More than (10,000) riyals	54	164	20.0773	No	I don't have any chronic diseases	0	0	0	0	0	0	0	0	0	0	0	2	0	0	0	2	0	0	0	1	0	5
From 18 to 30.	Female	Married	Saudi	Western Region	University	Do not work	(5000 - 10,000) riyals	58	163	21.83	No	I don't have any chronic diseases	1	0	0	0	1	0	0	0	0	0	1	1	0	0	0	0	0	0	0	1	0	5
From 18 to 30.	Female	Single	Saudi	Western Region	University	Student	Less than (5000) riyals	86	160	33.5937	No	I don't have any chronic diseases	0	0	0	0	1	0	1	1	0	0	0	1	0	0	0	0	0	0	0	1	0	5
From 31 to 40.	Female	Married	Saudi	Western Region	University	In the government sector	More than (10,000) riyals	55	156	22.6003	No	I don't have any chronic diseases	0	0	0	0	0	0	0	0	0	3	1	0	0	0	0	0	0	0	0	1	0	5
From 18 to 30.	Female	Single	Saudi	Southern Region	University	Student	Less than (5000) riyals	75	160	29.2969	No	I don't have any chronic diseases	1	0	0	0	1	1	0	0	0	1	0	0	0	0	0	0	0	0	0	1	0	5
From 31 to 40.	Female	Married	Saudi	Western Region	University	Do not work	Less than (5000) riyals	84	155	34.9636	No	I don't have any chronic diseases	1	0	1	0	1	1	0	0	0	0	0	0	0	0	0	0	0	0	0	1	0	5
From 18 to 30.	Male	Single	Saudi	Western Region	University	Student	More than (10,000) riyals	65	171	22.2291	Yes	I don't have any chronic diseases	0	0	0	0	0	2	0	0	0	0	0	1	0	0	0	1	0	0	0	1	0	5
From 18 to 30.	Female	Single	Saudi	Eastern Region	University	Student	Less than (5000) riyals	56	168	19.8413	No	I don't have any chronic diseases	0	0	0	0	0	0	0	2	0	0	0	0	0	0	0	1	0	1	0	1	0	5
From 18 to 30.	Female	Single	Saudi	Western Region	University	Student	More than (10,000) riyals	80	156	32.8731	No	I don't have any chronic diseases	0	0	0	0	0	0	0	0	0	0	0	0	0	0	2	1	0	1	0	1	0	5
From 41 to 50.	Female	Married	Saudi	Western Region	High school /Diploma	In the government sector	(5000 - 10,000) riyals	123	165	45.1791	No	I don't have any chronic diseases	0	0	0	0	1	0	0	0	0	0	0	0	0	0	0	0	0	3	0	1	0	5
From 18 to 30.	Male	Single	Saudi	North Region	University	Student	(5000 - 10,000) riyals	76	165	27.9155	No	I don't have any chronic diseases	0	0	0	0	0	0	0	0	1	0	0	0	1	0	1	0	0	0	2	0	0	5
From 18 to 30.	Male	Single	Saudi	Central Region	University	In the private sector	(5000 - 10,000) riyals	54	156	22.1893	No	I suffer from asthma	0	0	0	1	0	0	0	1	0	0	0	1	0	0	0	0	0	0	2	0	0	5
From 41 to 50.	Female	Married	Saudi	Central Region	University	In the government sector	More than (10,000) riyals	66	145	31.3912	No	I suffer from diabetes	0	2	0	0	0	0	0	0	0	0	0	1	0	0	0	0	0	0	2	0	0	5
From 18 to 30.	Female	Single	Saudi	Central Region	University	Do not work	Less than (5000) riyals	54	155	22.4766	No	I don't have any chronic diseases	0	0	0	0	1	1	0	1	0	0	0	0	0	0	0	0	0	0	2	0	0	5
From 31 to 40.	Female	Married	Saudi	Western Region	High school /Diploma	Do not work	More than (10,000) riyals	61	156	25.0657	No	I don't have any chronic diseases	0	0	0	0	0	0	0	1	0	0	0	1	1	0	0	0	0	0	2	0	0	5
From 18 to 30.	Male	Single	Saudi	Southern Region	High school /Diploma	Student	(5000 - 10,000) riyals	53	171	18.1252	Yes	I don't have any chronic diseases	0	0	0	0	0	0	0	0	0	0	0	0	1	0	0	0	1	1	2	0	0	5
From 31 to 40.	Male	Married	Saudi	Western Region	Postgraduate	In the government sector	More than (10,000) riyals	73	170	25.2595	No	I don't have any chronic diseases	0	0	0	0	0	0	0	0	0	0	0	0	0	0	0	1	1	1	2	0	0	5
From 18 to 30.	Female	Married	Saudi	Western Region	University	Do not work	(5000 - 10,000) riyals	70	163	26.3465	No	I don't have any chronic diseases	0	1	0	0	0	0	0	0	0	0	0	1	0	0	0	0	0	1	2	0	0	5
From 18 to 30.	Female	Single	Saudi	North Region	University	Student	Less than (5000) riyals	70	170	24.2215	No	I don't have any chronic diseases	0	0	0	0	0	2	0	0	0	0	0	0	0	0	0	0	0	1	2	0	0	5
From 31 to 40.	Female	Divorced	Saudi	Western Region	Postgraduate	In the government sector	More than (10,000) riyals	67	160	26.1719	No	I don't have any chronic diseases	1	0	0	0	1	0	0	0	0	0	0	0	0	0	0	0	0	2	1	0	0	5
From 18 to 30.	Female	Single	Saudi	Western Region	High school /Diploma	Student	More than (10,000) riyals	47	170	16.263	Yes	I don't have any chronic diseases	0	0	0	0	0	0	0	0	0	0	0	1	0	0	0	1	0	2	1	0	0	5
From 18 to 30.	Female	Single	Saudi	Southern Region	University	Student	(5000 - 10,000) riyals	70	167	25.0995	No	I don't have any chronic diseases	1	0	0	0	0	0	0	0	0	0	0	0	0	0	0	1	0	2	1	0	0	5
From 18 to 30.	Female	Single	Saudi	Western Region	University	Student	Less than (5000) riyals	59	164	21.9363	No	I don't have any chronic diseases	0	0	0	1	0	0	0	0	0	0	0	1	0	0	1	0	1	0	1	0	0	5
From 41 to 50.	Female	Married	Saudi	Southern Region	University	Retired	More than (10,000) riyals	76	162	28.959	No	I don't have any chronic diseases	0	1	0	0	0	0	0	0	0	0	1	0	0	0	1	0	1	0	1	0	0	5
From 51 to 60.	Female	Married	Saudi	Western Region	University	Retired	More than (10,000) riyals	90	165	33.0579	No	I don't have any chronic diseases	0	0	0	0	0	0	0	0	0	0	0	1	0	0	1	0	2	0	1	0	0	5
From 18 to 30.	Female	Single	Saudi	Western Region	University	Student	More than (10,000) riyals	47	153	20.0777	No	I don't have any chronic diseases	0	0	0	0	0	0	0	0	0	0	0	0	1	1	0	0	2	0	1	0	0	5
From 18 to 30.	Female	Single	Saudi	Southern Region	Postgraduate	Do not work	More than (10,000) riyals	53	158	21.2306	No	I don't have any chronic diseases	0	0	0	0	0	1	0	0	0	0	0	1	0	1	1	0	0	0	1	0	0	5
From 41 to 50.	Female	Married	Saudi	Central Region	High school /Diploma	Do not work	More than (10,000) riyals	80	156	32.8731	No	I suffer from high cholesterol	0	1	0	0	0	0	0	0	0	0	2	1	0	0	0	0	0	0	1	0	0	5
From 18 to 30.	Female	Single	Saudi	Western Region	High school /Diploma	Student	More than (10,000) riyals	55	152	23.8054	No	I don't have any chronic diseases	1	0	0	0	1	0	0	0	0	0	1	1	0	0	0	0	0	0	1	0	0	5
From 18 to 30.	Female	Single	Saudi	Western Region	University	Student	More than (10,000) riyals	53	161	20.4467	No	I don't have any chronic diseases	0	0	0	3	0	0	0	0	0	0	1	0	0	0	0	0	0	0	1	0	0	5
From 18 to 30.	Male	Single	Saudi	Southern Region	High school /Diploma	Student	Less than (5000) riyals	75	177	23.9395	No	I don't have any chronic diseases	0	0	0	2	1	0	0	0	0	1	0	0	0	0	0	0	0	0	1	0	0	5
From 18 to 30.	Female	Divorced	Saudi	Southern Region	University	Student	Less than (5000) riyals	58	160	22.6562	No	I don't have any chronic diseases	0	0	0	0	1	2	0	1	0	0	0	0	0	0	0	0	0	0	1	0	0	5
From 41 to 50.	Female	Married	Saudi	Central Region	University	In the government sector	Less than (5000) riyals	90	162	34.2936	No	I suffer from high blood pressure	0	2	0	1	0	0	1	0	0	0	0	0	0	0	0	0	0	0	1	0	0	5
From 18 to 30.	Female	Single	Saudi	Western Region	University	In the government sector	(5000 - 10,000) riyals	25	165	9.18274	No	I don't have any chronic diseases	1	0	0	0	1	0	0	0	0	0	0	1	0	0	0	1	0	0	1	0	0	5
From 18 to 30.	Male	Single	Saudi	Western Region	University	Student	More than (10,000) riyals	61	170	21.1073	Yes	I don't have any chronic diseases	0	0	0	1	0	0	0	0	0	1	1	0	0	0	0	1	0	0	1	0	0	5
From 18 to 30.	Male	Single	Saudi	Western Region	University	Student	More than (10,000) riyals	123	190	34.072	Yes	I don't have any chronic diseases	0	0	0	0	0	0	0	0	0	0	0	0	0	0	0	2	1	1	1	0	0	5
From 31 to 40.	Male	Married	Saudi	Southern Region	High school /Diploma	In the government sector	More than (10,000) riyals	80	168	28.3447	No	I don't have any chronic diseases	1	1	0	0	0	0	0	0	0	0	0	0	0	0	0	0	1	1	1	0	0	5
From 18 to 30.	Female	Single	Saudi	Central Region	University	In the government sector	(5000 - 10,000) riyals	70	150	31.1111	Yes	I suffer from diabetes	0	0	0	0	0	0	0	0	0	1	0	0	1	0	0	0	1	1	1	0	0	5
From 18 to 30.	Male	Single	Saudi	Southern Region	University	Student	Less than (5000) riyals	87	170	30.1038	Yes	I don't have any chronic diseases	0	0	0	0	0	0	0	0	0	1	0	1	0	0	0	1	0	1	1	0	0	5
From 31 to 40.	Male	Married	Saudi	Central Region	High school /Diploma	In the government sector	(5000 - 10,000) riyals	74	177	23.6203	Yes	I don't have any chronic diseases	1	0	0	0	0	0	0	0	0	0	0	0	1	0	0	1	0	1	1	0	0	5
From 31 to 40.	Male	Married	Saudi	North Region	University	In the government sector	More than (10,000) riyals	80	186	23.1241	Yes	I don't have any chronic diseases	0	0	0	0	0	0	0	0	0	0	0	0	0	0	0	0	2	0	3	0	0	5
From 31 to 40.	Male	Married	Saudi	Eastern Region	Postgraduate	In the government sector	More than (10,000) riyals	65	173	21.7181	Yes	I don't have any chronic diseases	0	0	0	0	0	0	0	0	0	0	0	0	0	0	0	0	2	0	3	0	0	5
From 18 to 30.	Female	Single	Saudi	Central Region	University	Student	More than (10,000) riyals	50	155	20.8117	No	I don't have any chronic diseases	0	0	0	0	0	0	0	0	0	0	0	0	0	0	0	2	0	0	3	0	0	5
From 41 to 50.	Female	Married	Saudi	Western Region	University	In the government sector	Less than (5000) riyals	65	150	28.8889	No	I don't have any chronic diseases	0	0	0	0	0	0	0	0	0	0	0	0	0	0	0	2	0	0	3	0	0	5
From 51 to 60.	Male	Married	Saudi	Eastern Region	High school /Diploma	In the private sector	More than (10,000) riyals	75	164	27.8852	No	I suffer from high blood pressure , I suffer from high cholesterol	0	0	0	0	0	0	0	0	0	0	0	2	0	0	0	0	0	0	3	0	0	5
From 18 to 30.	Female	Single	Saudi	North Region	University	Student	More than (10,000) riyals	56	154	23.6128	No	I don't have any chronic diseases	0	0	0	0	1	1	0	0	0	0	0	0	0	0	0	0	0	0	3	0	0	5
From 18 to 30.	Male	Single	Saudi	Southern Region	University	In the private sector	(5000 - 10,000) riyals	55	166	19.9594	ex smoker	I don't have any chronic diseases	1	0	0	0	0	0	0	0	0	0	0	0	0	0	0	0	0	1	3	0	0	5
From 18 to 30.	Female	Married	Saudi	Western Region	University	In the private sector	(5000 - 10,000) riyals	69	156	28.3531	Yes	I don't have any chronic diseases	0	0	1	0	0	0	1	1	0	0	0	0	0	0	1	0	1	0	0	0	0	5
From 18 to 30.	Female	Single	Saudi	Eastern Region	University	Student	(5000 - 10,000) riyals	49	164	18.2183	No	I don't have any chronic diseases	0	0	0	1	0	0	0	0	0	0	0	1	1	0	1	0	1	0	0	0	0	5
From 18 to 30.	Female	Single	Saudi	Western Region	University	Student	(5000 - 10,000) riyals	65	153	27.7671	No	I don't have any chronic diseases	0	0	0	0	1	1	0	0	0	0	0	0	1	0	1	0	1	0	0	0	0	5
From 41 to 50.	Male	Married	Saudi	Southern Region	University	In the government sector	More than (10,000) riyals	87	176	28.0863	No	I suffer from diabetes	0	0	0	0	0	0	1	0	0	0	0	1	0	1	1	0	1	0	0	0	0	5
From 18 to 30.	Male	Single	Saudi	Central Region	University	Do not work	Less than (5000) riyals	79	160	30.8594	No	I don't have any chronic diseases	0	0	0	0	2	0	0	1	0	0	0	1	0	0	0	0	1	0	0	0	0	5
From 18 to 30.	Female	Single	Saudi	Western Region	High school /Diploma	Student	(5000 - 10,000) riyals	31	153	13.2428	No	I don't have any chronic diseases	0	0	0	0	1	0	1	2	0	0	0	0	0	0	0	0	1	0	0	0	0	5
From 41 to 50.	Female	Married	Saudi	Western Region	Postgraduate	In the government sector	More than (10,000) riyals	114	170	39.4464	Yes	I suffer from diabetes	1	1	0	0	1	0	1	0	0	0	0	0	0	0	0	0	1	0	0	0	0	5
From 41 to 50.	Male	Married	Saudi	Western Region	University	In the government sector	More than (10,000) riyals	77	168	27.2817	Yes	I don't have any chronic diseases	0	0	0	1	0	0	0	0	0	1	0	1	1	0	0	0	1	0	0	0	0	5
From 31 to 40.	Male	Married	Saudi	Southern Region	University	In the government sector	(5000 - 10,000) riyals	77	165	28.2828	No	I don't have any chronic diseases	0	0	0	0	0	0	0	0	0	0	1	0	2	1	0	0	1	0	0	0	0	5
From 41 to 50.	Male	Married	Saudi	Western Region	Postgraduate	In the government sector	More than (10,000) riyals	80	172	27.0416	Yes	I don't have any chronic diseases	1	0	0	0	0	0	0	0	0	0	0	1	0	0	1	1	1	0	0	0	0	5
From 18 to 30.	Female	Single	Saudi	Western Region	University	Student	Less than (5000) riyals	58	157	23.5304	Yes	I don't have any chronic diseases	0	0	0	0	0	0	0	0	0	0	1	0	1	0	1	1	1	0	0	0	0	5
From 18 to 30.	Female	Single	Saudi	Western Region	University	Student	More than (10,000) riyals	52	157	21.0962	Yes	I don't have any chronic diseases	0	0	0	0	1	0	0	0	0	0	1	1	0	0	0	1	1	0	0	0	0	5
From 31 to 40.	Male	Married	Saudi	Western Region	University	In the government sector	(5000 - 10,000) riyals	59	166	21.4109	Yes	I don't have any chronic diseases	1	0	0	0	1	0	0	0	0	0	0	1	0	0	0	1	1	0	0	0	0	5
From 31 to 40.	Female	Married	Saudi	Central Region	University	Do not work	Less than (5000) riyals	58	163	21.83	No	I don't have any chronic diseases	0	0	0	0	1	0	0	0	0	0	0	1	0	0	1	0	2	0	0	0	0	5
From 31 to 40.	Male	Single	Saudi	Western Region	High school /Diploma	Do not work	Less than (5000) riyals	81	169	28.3604	ex smoker	I don't have any chronic diseases	0	0	0	0	1	0	0	0	0	0	0	1	0	0	0	3	0	0	0	0	0	5
From 41 to 50.	Female	Married	Saudi	Western Region	University	In the government sector	More than (10,000) riyals	68	154	28.6726	No	I suffer from asthma	0	0	0	0	0	0	0	0	0	0	2	0	0	0	0	3	0	0	0	0	0	5
From 51 to 60.	Female	Divorced	Saudi	Western Region	High school /Diploma	In the government sector	More than (10,000) riyals	62	152	26.8352	No	I suffer from high blood pressure , I suffer from high cholesterol , I suffer from asthma	0	0	0	0	0	0	0	1	0	0	0	0	0	1	1	2	0	0	0	0	0	5
From 18 to 30.	Male	Single	Saudi	Southern Region	University	In the government sector	More than (10,000) riyals	53	175	17.3061	No	I don't have any chronic diseases	0	0	0	0	1	0	0	0	0	0	1	1	0	0	0	2	0	0	0	0	0	5
From 51 to 60.	Female	Married	Saudi	Central Region	Primary school	Do not work	Less than (5000) riyals	75	163	28.2284	No	I suffer from asthma	0	1	1	0	0	0	0	1	0	0	0	1	0	0	1	0	0	0	0	0	0	5
From 41 to 50.	Female	Married	Saudi	Western Region	Primary school	Do not work	(5000 - 10,000) riyals	85	148	38.8057	No	I suffer from high blood pressure , I suffer from diabetes	0	0	0	0	0	0	0	0	0	3	1	0	0	0	1	0	0	0	0	0	0	5
From 18 to 30.	Female	Single	Saudi	Southern Region	University	Student	Less than (5000) riyals	32	149	14.4138	No	I don't have any chronic diseases	0	0	0	1	0	0	1	0	1	1	0	0	0	0	1	0	0	0	0	0	0	5
From 41 to 50.	Male	Married	Saudi	Southern Region	Postgraduate	In the government sector	More than (10,000) riyals	80	165	29.3848	No	I don't have any chronic diseases	0	0	0	0	0	0	0	0	0	2	0	0	2	0	1	0	0	0	0	0	0	5
From 18 to 30.	Female	Single	Saudi	Southern Region	University	Do not work	(5000 - 10,000) riyals	80	156	32.8731	No	I don't have any chronic diseases	0	0	0	1	0	0	0	0	0	0	1	1	1	0	1	0	0	0	0	0	0	5
From 18 to 30.	Female	Single	Saudi	North Region	University	Student	More than (10,000) riyals	48	160	18.75	No	I don't have any chronic diseases	0	0	0	0	1	0	1	0	0	0	0	1	1	0	1	0	0	0	0	0	0	5
From 18 to 30.	Female	Single	Saudi	Central Region	University	In the private sector	(5000 - 10,000) riyals	54	154	22.7694	No	I don't have any chronic diseases	0	0	0	0	1	0	1	0	0	0	0	1	1	0	1	0	0	0	0	0	0	5
From 18 to 30.	Female	Single	Saudi	Western Region	University	Student	Less than (5000) riyals	44	162	16.7657	No	I don't have any chronic diseases	0	0	0	0	0	0	0	2	0	0	0	1	0	2	0	0	0	0	0	0	0	5
From 18 to 30.	Male	Single	Saudi	Southern Region	University	Student	Less than (5000) riyals	85	179	26.5285	No	I suffer from asthma	1	0	0	0	1	0	0	0	0	1	2	0	0	0	0	0	0	0	0	0	0	5
From 18 to 30.	Male	Single	Saudi	Southern Region	High school /Diploma	Student	More than (10,000) riyals	62	189	17.3567	No	I don't have any chronic diseases	1	0	1	0	0	0	1	1	0	0	1	0	0	0	0	0	0	0	0	0	0	5
From 18 to 30.	Female	Single	Saudi	Southern Region	University	Student	More than (10,000) riyals	60	150	26.6667	No	I don't have any chronic diseases	1	0	0	1	1	0	1	0	0	0	1	0	0	0	0	0	0	0	0	0	0	5
From 41 to 50.	Female	Married	Saudi	Western Region	University	In the government sector	More than (10,000) riyals	80	164	29.7442	No	I suffer from high blood pressure	1	0	1	0	1	1	0	0	0	1	0	0	0	0	0	0	0	0	0	0	0	5
From 18 to 30.	Female	Single	Saudi	Western Region	University	Student	(5000 - 10,000) riyals	52	170	17.9931	No	I don't have any chronic diseases	0	1	1	1	1	1	0	0	0	0	0	0	0	0	0	0	0	0	0	0	0	5
From 18 to 30.	Female	Single	Saudi	Western Region	University	Student	(5000 - 10,000) riyals	50	165	18.3655	No	I don't have any chronic diseases	0	0	2	2	1	0	0	0	0	0	0	0	0	0	0	0	0	0	0	0	0	5
From 31 to 40.	Female	Single	Saudi	Southern Region	Postgraduate	In the government sector	More than (10,000) riyals	60	150	26.6667	No	I don't have any chronic diseases	1	2	0	2	0	0	0	0	0	0	0	0	0	0	0	0	0	0	0	0	0	5
From 51 to 60.	Male	Married	Saudi	Southern Region	University	Retired	More than (10,000) riyals	87	165	31.9559	ex smoker	I suffer from diabetes , I suffer from high cholesterol	0	0	0	1	0	0	0	2	0	0	0	1	1	0	0	0	0	0	0	0	0	5
From 41 to 50.	Male	Single	Saudi	Central Region	Middle school	In the government sector	(5000 - 10,000) riyals	62	170	21.4533	Yes	I don't have any chronic diseases	1	1	0	0	0	0	0	1	0	0	1	0	1	0	0	0	0	0	0	0	0	5
From 18 to 30.	Male	Single	Saudi	Central Region	High school /Diploma	Student	(5000 - 10,000) riyals	110	176	35.5114	No	I don't have any chronic diseases	0	2	0	0	2	0	0	0	0	0	0	0	1	0	0	0	0	0	0	0	0	5
From 18 to 30.	Female	Single	Saudi	Central Region	University	Student	(5000 - 10,000) riyals	65	153	27.7671	No	I don't have any chronic diseases	0	0	1	0	0	0	1	1	0	0	0	1	0	1	0	0	0	0	0	0	0	5
From 41 to 50.	Female	Married	Saudi	North Region	High school /Diploma	In the private sector	Less than (5000) riyals	92	160	35.9375	No	I don't have any chronic diseases	1	0	0	0	0	0	1	1	0	1	0	0	0	1	0	0	0	0	0	0	0	5
From 18 to 30.	Female	Single	Saudi	Central Region	University	Student	Less than (5000) riyals	68	175	22.2041	Yes	I don't have any chronic diseases	0	0	0	0	1	0	0	0	0	0	1	1	1	1	0	0	0	0	0	0	0	5
From 51 to 60.	Male	Married	Saudi	Eastern Region	High school /Diploma	Retired	More than (10,000) riyals	98	173	32.7442	Yes	I don't have any chronic diseases	1	0	0	0	0	0	0	0	0	0	0	1	0	1	2	0	0	0	0	0	0	5
From 41 to 50.	Female	Married	Saudi	Southern Region	Primary school	In the government sector	Less than (5000) riyals	93	180	28.7037	No	I suffer from cancer	0	0	0	0	0	0	0	0	1	1	0	0	1	0	1	1	0	0	0	0	0	5
From 31 to 40.	Male	Single	Saudi	Western Region	University	Student	(5000 - 10,000) riyals	154	185	44.9963	No	I don't have any chronic diseases	0	2	0	1	0	0	0	0	0	0	0	1	0	0	0	1	0	0	0	0	0	5
From 18 to 30.	Female	Single	Saudi	Western Region	University	Do not work	(5000 - 10,000) riyals	103	153	44.0002	No	I don't have any chronic diseases	0	0	0	1	0	0	0	0	0	0	1	2	0	0	0	1	0	0	0	0	0	5
From 31 to 40.	Female	Single	Saudi	Southern Region	University	In the government sector	(5000 - 10,000) riyals	69	172	23.3234	No	I don't have any chronic diseases	1	1	0	1	0	0	0	0	0	1	0	0	0	0	0	1	0	0	0	0	0	5
From 18 to 30.	Male	Married	Saudi	Eastern Region	Postgraduate	In the government sector	More than (10,000) riyals	75	190	20.7756	No	I don't have any chronic diseases	0	0	1	0	1	0	1	1	0	0	0	0	0	0	0	1	0	0	0	0	0	5
From 18 to 30.	Female	Single	Saudi	Western Region	University	In the private sector	Less than (5000) riyals	40	157	16.2278	No	I don't have any chronic diseases	1	0	0	0	1	1	0	1	0	0	0	0	0	0	0	1	0	0	0	0	0	5
From 31 to 40.	Female	Divorced	Saudi	Southern Region	Postgraduate	In the government sector	More than (10,000) riyals	43	165	15.7943	No	I don't have any chronic diseases	1	0	0	0	0	0	0	0	0	3	0	0	0	0	0	1	0	0	0	0	0	5
From 18 to 30.	Female	Single	Saudi	Southern Region	University	Student	More than (10,000) riyals	46	163	17.3134	No	I don't have any chronic diseases	0	0	0	1	0	0	0	0	0	0	0	0	0	0	0	2	1	1	0	0	0	5
From 18 to 30.	Female	Single	Saudi	Central Region	University	Student	Less than (5000) riyals	100	167	35.8564	No	I suffer from high blood pressure	0	0	0	0	0	0	0	0	0	0	0	1	0	1	1	0	1	1	0	0	0	5
From 18 to 30.	Female	Single	Saudi	Western Region	University	Student	Less than (5000) riyals	100	162	38.1039	No	I don't have any chronic diseases	1	0	0	0	0	0	0	0	0	1	0	0	0	0	0	1	1	1	0	0	0	5
From 41 to 50.	Female	Married	Saudi	Western Region	University	In the government sector	More than (10,000) riyals	52	152	22.5069	No	I don't have any chronic diseases	0	0	0	0	0	2	0	2	0	0	0	0	0	0	0	0	0	1	0	0	0	5
From 31 to 40.	Female	Married	Saudi	Central Region	University	In the government sector	More than (10,000) riyals	57	163	21.4536	No	I suffer from asthma	0	0	0	0	1	1	0	1	0	0	0	0	1	0	0	0	0	1	0	0	0	5
From 18 to 30.	Female	Single	Saudi	Central Region	University	Student	Less than (5000) riyals	95	156	39.0368	No	I suffer from high cholesterol	0	0	0	0	0	0	0	0	0	0	0	0	0	0	0	0	0	0	2	1	2	5
From 41 to 50.	Female	Married	Saudi	Southern Region	University	In the government sector	Less than (5000) riyals	85	165	31.2213	No	I don't have any chronic diseases	1	0	0	0	0	0	0	0	0	0	0	0	0	0	0	0	0	0	1	1	2	5
From 51 to 60.	Female	Divorced	Saudi	Western Region	University	In the government sector	More than (10,000) riyals	82	152	35.4917	No	I don't have any chronic diseases	0	0	0	0	0	0	0	0	0	0	0	2	0	0	0	0	0	0	0	1	2	5
From 18 to 30.	Female	Single	Saudi	Central Region	High school /Diploma	Student	More than (10,000) riyals	111	166	40.2816	No	I don't have any chronic diseases	0	0	0	0	0	0	0	0	0	0	0	0	0	0	0	0	1	1	0	1	2	5
From 18 to 30.	Female	Single	Saudi	Western Region	University	Student	(5000 - 10,000) riyals	66	159	26.1066	ex smoker	I suffer from asthma	0	0	0	0	0	0	0	0	0	0	0	0	0	0	0	0	1	1	0	1	2	5
From 18 to 30.	Female	Single	Saudi	Western Region	University	Student	(5000 - 10,000) riyals	51	156	20.9566	No	I don't have any chronic diseases	0	0	0	0	0	0	0	0	0	0	0	1	0	0	0	0	0	1	0	1	2	5
From 18 to 30.	Female	Married	Saudi	Central Region	Middle school	In the private sector	Less than (5000) riyals	55	145	26.1593	No	I suffer from diabetes	0	0	0	0	1	0	0	0	0	0	0	0	0	0	0	0	2	0	0	0	2	5
From 41 to 50.	Female	Married	Saudi	Southern Region	University	In the government sector	More than (10,000) riyals	59	162	22.4813	No	I suffer from diabetes	0	1	0	0	1	0	0	0	0	0	0	0	0	0	1	0	0	0	0	0	2	5
From 41 to 50.	Female	Married	Saudi	Southern Region	University	In the government sector	(5000 - 10,000) riyals	71	154	29.9376	No	I don't have any chronic diseases	1	0	0	0	0	0	0	0	0	0	0	2	0	0	0	0	0	0	0	0	2	5
From 18 to 30.	Female	Married	Saudi	Western Region	University	Do not work	(5000 - 10,000) riyals	82	159	32.4354	No	I don't have any chronic diseases	0	0	0	0	0	0	0	3	0	0	0	0	0	0	0	0	0	0	0	0	2	5
From 41 to 50.	Female	Married	Saudi	Southern Region	University	In the government sector	More than (10,000) riyals	70	160	27.3437	No	I don't have any chronic diseases	0	0	0	0	0	0	0	0	0	0	1	1	1	0	0	0	0	0	0	0	2	5
From 31 to 40.	Female	Married	Saudi	Western Region	University	Do not work	Less than (5000) riyals	63	150	28	Yes	I don't have any chronic diseases	0	0	2	0	0	0	0	0	0	0	0	0	1	0	0	0	0	0	0	0	2	5
From 18 to 30.	Female	Married	Saudi	Western Region	University	Student	(5000 - 10,000) riyals	40	160	15.625	No	I don't have any chronic diseases	0	0	0	1	0	0	1	0	0	0	0	0	0	1	0	0	0	0	0	0	2	5
From 18 to 30.	Female	Single	Saudi	Southern Region	University	Student	More than (10,000) riyals	46	154	19.3962	No	I suffer from asthma	0	0	0	0	1	0	0	0	0	0	0	0	0	0	1	1	0	0	0	0	2	5
From 41 to 50.	Female	Married	Saudi	Western Region	High school /Diploma	Retired	(5000 - 10,000) riyals	70	159	27.6888	No	I don't have any chronic diseases	0	0	0	0	0	0	0	0	1	0	0	1	0	0	0	1	0	0	0	0	2	5
From 18 to 30.	Female	Single	Saudi	Western Region	University	Student	Less than (5000) riyals	70	167	25.0995	No	I don't have any chronic diseases	1	0	0	0	0	0	0	0	0	0	0	1	0	0	0	1	0	0	0	0	2	5
From 18 to 30.	Female	Married	Saudi	Western Region	University	Do not work	Less than (5000) riyals	55	160	21.4844	No	I don't have any chronic diseases	0	0	0	0	1	0	0	0	0	1	0	0	0	0	0	1	0	0	0	0	2	5
From 18 to 30.	Female	Single	Saudi	Western Region	University	Student	(5000 - 10,000) riyals	78	154	32.8892	Yes	I don't have any chronic diseases	0	0	0	0	0	0	0	0	0	0	0	1	0	1	0	0	0	0	2	1	1	6
From 41 to 50.	Male	Married	Saudi	Southern Region	University	In the government sector	More than (10,000) riyals	60	160	23.4375	No	I don't have any chronic diseases	0	0	0	0	0	0	0	0	0	0	0	1	0	0	0	1	0	1	1	1	1	6
From 31 to 40.	Female	Divorced	Saudi	Western Region	University	In the private sector	Less than (5000) riyals	40	157	16.2278	No	I don't have any chronic diseases	0	0	0	0	0	0	0	0	0	0	0	1	0	0	0	2	1	0	0	1	1	6
From 18 to 30.	Female	Married	Saudi	Southern Region	High school /Diploma	Do not work	(5000 - 10,000) riyals	75	156	30.8185	No	I don't have any chronic diseases	1	0	0	1	0	0	0	1	0	0	0	0	0	0	0	0	1	0	0	1	1	6
From 18 to 30.	Male	Single	Saudi	Western Region	High school /Diploma	Student	(5000 - 10,000) riyals	70	178	22.0932	Yes	I don't have any chronic diseases	1	0	0	0	1	1	0	0	0	0	0	0	0	0	0	0	1	0	0	1	1	6
From 41 to 50.	Female	Married	Saudi	Central Region	High school /Diploma	In the government sector	More than (10,000) riyals	95	158	38.0548	No	I don't have any chronic diseases	0	0	0	0	0	0	0	0	0	3	0	0	0	0	0	0	1	0	0	1	1	6
From 31 to 40.	Female	Married	Saudi	Eastern Region	University	In the government sector	(5000 - 10,000) riyals	85	155	35.3798	No	I don't have any chronic diseases	1	0	0	0	1	0	0	0	0	0	0	0	0	1	0	0	1	0	0	1	1	6
From 31 to 40.	Female	Married	Saudi	Eastern Region	High school /Diploma	In the government sector	Less than (5000) riyals	67	156	27.5312	No	I don't have any chronic diseases	0	0	0	0	0	0	0	0	0	0	0	1	0	0	1	1	1	0	0	1	1	6
From 41 to 50.	Female	Married	Saudi	Western Region	University	Do not work	Less than (5000) riyals	110	164	40.8983	Yes	I suffer from high blood pressure	1	0	0	0	0	0	0	0	0	0	0	0	0	1	0	1	1	0	0	1	1	6
From 31 to 40.	Female	Married	Saudi	Central Region	Postgraduate	In the government sector	More than (10,000) riyals	58	164	21.5645	No	I don't have any chronic diseases	1	0	0	0	0	1	1	0	0	0	0	1	0	0	0	0	0	0	0	1	1	6
From 18 to 30.	Female	Single	Saudi	Western Region	University	In the private sector	(5000 - 10,000) riyals	75	165	27.5482	No	I don't have any chronic diseases	0	0	0	0	1	0	0	0	0	0	0	1	0	0	0	1	1	0	1	0	1	6
From 18 to 30.	Female	Single	Saudi	Western Region	University	Student	More than (10,000) riyals	60	157	24.3418	No	I don't have any chronic diseases	0	0	0	0	0	0	0	0	0	0	0	1	0	1	0	1	1	0	1	0	1	6
From 18 to 30.	Male	Single	Saudi	Central Region	High school /Diploma	Student	Less than (5000) riyals	65	178	20.5151	No	I don't have any chronic diseases	0	0	0	0	0	0	0	1	0	3	0	0	0	0	0	0	0	0	1	0	1	6
From 18 to 30.	Female	Single	Saudi	North Region	University	Student	More than (10,000) riyals	64	167	22.9481	No	I don't have any chronic diseases	1	0	0	0	0	1	0	0	0	0	0	1	1	0	0	0	0	0	1	0	1	6
From 31 to 40.	Male	Married	Saudi	Central Region	University	In the government sector	(5000 - 10,000) riyals	110	165	40.404	No	I don't have any chronic diseases	1	0	0	0	0	0	1	0	0	0	0	1	0	0	0	0	0	1	1	0	1	6
From 18 to 30.	Female	Single	Saudi	Southern Region	University	Student	More than (10,000) riyals	60	167	21.5139	No	I don't have any chronic diseases	0	0	0	1	1	0	0	1	0	0	0	0	0	0	0	0	0	1	1	0	1	6
From 18 to 30.	Female	Single	Saudi	Western Region	University	Student	More than (10,000) riyals	76	162	28.959	No	I don't have any chronic diseases	0	0	0	0	1	0	1	1	0	0	0	1	0	0	0	0	1	0	0	0	1	6
From 41 to 50.	Male	Married	Saudi	Central Region	University	In the government sector	More than (10,000) riyals	90	175	29.3878	No	I suffer from asthma	0	0	0	0	0	0	0	0	0	0	0	1	1	1	0	2	0	0	0	0	1	6
From 18 to 30.	Female	Married	Saudi	North Region	University	In the government sector	More than (10,000) riyals	51	162	19.433	No	I don't have any chronic diseases	1	0	0	1	1	0	0	0	0	0	0	0	1	0	1	0	0	0	0	0	1	6
From 18 to 30.	Male	Single	Saudi	Central Region	University	In the private sector	(5000 - 10,000) riyals	77	188	21.7859	ex smoker	I don't have any chronic diseases	0	0	2	2	0	0	0	0	0	0	0	1	0	0	0	0	0	0	0	0	1	6
From 18 to 30.	Female	Single	Saudi	Southern Region	University	Student	Less than (5000) riyals	52	148	23.74	No	I don't have any chronic diseases	0	2	0	0	0	0	1	0	0	0	0	2	0	0	0	0	0	0	0	0	1	6
From 51 to 60.	Male	Married	Saudi	Southern Region	University	Retired	(5000 - 10,000) riyals	70	165	25.7117	No	I don't have any chronic diseases	1	0	0	1	0	0	0	0	1	1	1	0	0	0	0	0	0	0	0	0	1	6
From 18 to 30.	Female	Single	Saudi	Western Region	High school /Diploma	Student	More than (10,000) riyals	48	168	17.0068	No	I don't have any chronic diseases	1	1	0	0	1	0	1	0	0	1	0	0	0	0	0	0	0	0	0	0	1	6
From 18 to 30.	Male	Single	Saudi	Southern Region	University	Student	Less than (5000) riyals	65	155	27.0552	No	I don't have any chronic diseases	0	0	0	1	1	1	0	0	0	0	1	0	1	0	0	0	0	0	0	0	1	6
From 18 to 30.	Male	Single	Saudi	Southern Region	University	Student	Less than (5000) riyals	60	168	21.2585	ex smoker	I don't have any chronic diseases	0	1	0	1	0	0	0	0	0	0	1	1	0	1	0	0	0	0	0	0	1	6
From 18 to 30.	Female	Single	Saudi	Western Region	High school /Diploma	Student	(5000 - 10,000) riyals	47	156	19.313	No	I don't have any chronic diseases	0	0	0	0	1	0	0	1	0	0	0	1	1	1	0	0	0	0	0	0	1	6
From 18 to 30.	Female	Single	Saudi	Southern Region	University	Student	More than (10,000) riyals	75	161	28.9341	No	I don't have any chronic diseases	1	0	0	0	1	0	0	0	0	0	0	0	0	1	2	0	0	0	0	0	1	6
From 18 to 30.	Female	Single	Saudi	Central Region	High school /Diploma	Do not work	More than (10,000) riyals	60	147	27.7662	No	I don't have any chronic diseases	1	0	0	0	0	0	0	1	0	0	0	1	0	1	0	1	0	0	0	0	1	6
From 31 to 40.	Female	Married	Saudi	Central Region	University	Do not work	(5000 - 10,000) riyals	78	156	32.0513	No	I don't have any chronic diseases	0	0	0	0	0	0	0	0	0	0	0	0	0	1	1	1	1	1	0	0	1	6
From 51 to 60.	Female	Married	Saudi	Eastern Region	University	In the government sector	More than (10,000) riyals	84	161	32.4062	No	I don't have any chronic diseases	1	0	0	0	0	0	0	0	0	0	0	1	1	0	1	0	0	1	0	0	1	6
From 18 to 30.	Female	Married	Saudi	Western Region	University	Do not work	More than (10,000) riyals	45	148	20.5442	No	I don't have any chronic diseases	0	0	0	0	3	1	0	0	0	0	0	0	0	0	0	0	0	1	0	0	1	6
From 18 to 30.	Female	Single	Saudi	Central Region	University	Student	Less than (5000) riyals	60	150	26.6667	No	I don't have any chronic diseases	0	1	1	0	0	0	0	0	0	0	0	1	1	0	0	0	0	1	0	0	1	6
From 31 to 40.	Female	Married	Saudi	Southern Region	University	Do not work	More than (10,000) riyals	45	150	20	No	I don't have any chronic diseases	0	0	0	0	0	1	0	0	0	0	1	0	0	0	1	1	0	1	0	0	1	6
From 18 to 30.	Female	Married	Saudi	Central Region	High school /Diploma	Do not work	(5000 - 10,000) riyals	83	151	36.4019	No	I don't have any chronic diseases	0	0	0	0	0	0	0	0	0	0	0	1	0	0	0	0	2	0	0	0	3	6
From 18 to 30.	Female	Single	Saudi	Southern Region	University	Student	(5000 - 10,000) riyals	94	163	35.3796	No	I suffer from asthma	0	1	0	0	0	0	0	0	0	0	0	1	0	0	1	0	0	0	0	0	3	6
From 31 to 40.	Female	Married	Saudi	Southern Region	Primary school	In the government sector	Less than (5000) riyals	93	180	28.7037	No	I don't have any chronic diseases	0	0	0	0	0	1	0	2	0	0	0	0	0	0	0	0	0	0	0	0	3	6
From 18 to 30.	Male	Single	Saudi	Eastern Region	University	Student	More than (10,000) riyals	76	167	27.2509	Yes	I don't have any chronic diseases	0	0	0	0	0	0	0	0	0	0	0	0	0	1	0	0	2	0	1	2	0	6
From 18 to 30.	Male	Single	Saudi	Central Region	University	Student	More than (10,000) riyals	80	174	26.4236	No	I don't have any chronic diseases	0	0	0	0	0	0	0	0	3	0	0	0	0	0	0	1	0	0	0	2	0	6
From 18 to 30.	Female	Married	Saudi	North Region	University	In the private sector	Less than (5000) riyals	55	160	21.4844	No	I don't have any chronic diseases	0	0	0	0	1	0	0	0	0	0	0	0	0	0	0	0	0	1	1	3	0	6
From 41 to 50.	Male	Married	Saudi	Western Region	Postgraduate	In the government sector	More than (10,000) riyals	87	168	30.8248	No	I suffer from diabetes	0	0	0	0	0	0	0	0	0	0	0	1	1	0	0	0	2	0	1	1	0	6
From 31 to 40.	Female	Married	Saudi	Western Region	High school /Diploma	Do not work	(5000 - 10,000) riyals	63	153	26.9127	No	I don't have any chronic diseases	0	0	0	0	0	0	0	0	0	0	0	0	1	0	0	1	2	0	1	1	0	6
From 18 to 30.	Female	Single	Saudi	Eastern Region	University	Student	Less than (5000) riyals	59	160	23.0469	No	I don't have any chronic diseases	0	0	0	0	3	0	0	0	0	0	0	0	0	0	0	0	0	1	1	1	0	6
From 18 to 30.	Female	Single	Saudi	Central Region	High school /Diploma	Student	(5000 - 10,000) riyals	45	160	17.5781	No	I don't have any chronic diseases	0	0	0	0	0	0	0	0	0	0	0	0	0	0	0	1	0	1	3	1	0	6
From 41 to 50.	Male	Married	Saudi	Eastern Region	Middle school	Retired	(5000 - 10,000) riyals	100	186	28.9051	No	I don't have any chronic diseases	1	0	0	0	0	0	0	0	0	1	1	1	0	0	0	0	1	0	0	1	0	6
From 31 to 40.	Male	Married	Saudi	Central Region	High school /Diploma	In the government sector	More than (10,000) riyals	90	167	32.2708	Yes	I don't have any chronic diseases	1	0	0	1	0	0	1	1	0	0	0	0	0	0	0	0	1	0	0	1	0	6
From 18 to 30.	Male	Single	Saudi	Southern Region	University	Student	More than (10,000) riyals	58	173	19.3792	Yes	I don't have any chronic diseases	1	0	0	0	1	0	0	0	0	0	0	1	1	0	0	0	1	0	0	1	0	6
From 41 to 50.	Female	Married	Saudi	Western Region	University	Do not work	(5000 - 10,000) riyals	57	157	23.1247	No	I suffer from diabetes	0	0	0	0	1	1	0	0	0	0	0	0	0	0	1	1	1	0	0	1	0	6
From 18 to 30.	Male	Single	Saudi	Eastern Region	Middle school	Student	Less than (5000) riyals	58	165	21.3039	No	I suffer from diabetes	1	0	0	0	0	0	0	0	0	0	0	0	1	0	1	1	1	0	0	1	0	6
From 31 to 40.	Female	Married	Saudi	Eastern Region	University	In the government sector	(5000 - 10,000) riyals	76	162	28.959	No	I don't have any chronic diseases	0	0	0	0	0	0	0	0	0	0	0	1	0	1	1	1	1	0	0	1	0	6
From 18 to 30.	Female	Single	Saudi	Central Region	University	In the private sector	Less than (5000) riyals	52	153	22.2137	No	I suffer from cardiovascular disease	1	0	0	0	0	0	0	0	0	0	1	1	0	0	0	1	1	0	0	1	0	6
From 51 to 60.	Male	Married	Saudi	North Region	Middle school	Retired	(5000 - 10,000) riyals	89	180	27.4691	No	I suffer from high cholesterol	1	0	0	0	1	0	0	0	0	0	1	0	0	0	0	1	1	0	0	1	0	6
From 18 to 30.	Female	Married	Saudi	Western Region	University	Do not work	(5000 - 10,000) riyals	65	156	26.7094	No	I don't have any chronic diseases	0	0	0	0	1	0	0	0	0	0	0	1	1	0	0	1	1	0	0	1	0	6
From 18 to 30.	Female	Single	Saudi	Western Region	High school /Diploma	Student	More than (10,000) riyals	45	152	19.4771	No	I don't have any chronic diseases	0	0	1	0	0	1	1	0	0	0	0	1	0	0	1	0	0	0	0	1	0	6
From 18 to 30.	Male	Single	Saudi	Western Region	High school /Diploma	Student	Less than (5000) riyals	90	162	34.2936	No	I don't have any chronic diseases	0	1	0	1	1	0	0	0	0	0	0	2	0	0	0	0	0	0	0	1	0	6
From 51 to 60.	Female	Married	Saudi	Western Region	University	In the government sector	More than (10,000) riyals	55	165	20.202	No	I suffer from high blood pressure	0	1	1	1	1	0	1	0	0	0	0	0	0	0	0	0	0	0	0	1	0	6
From 18 to 30.	Female	Single	Saudi	Western Region	University	Student	(5000 - 10,000) riyals	42	155	17.4818	No	I don't have any chronic diseases	0	0	0	0	0	0	1	1	0	0	0	1	0	0	1	1	0	0	0	1	0	6
From 31 to 40.	Female	Single	Saudi	Western Region	University	In the government sector	More than (10,000) riyals	36	154	15.1796	No	I don't have any chronic diseases	1	0	0	0	1	0	0	0	0	0	0	1	0	0	0	0	1	1	0	1	0	6
From 31 to 40.	Male	Married	Saudi	Southern Region	University	In the government sector	More than (10,000) riyals	68	173	22.7204	No	I don't have any chronic diseases	0	0	0	0	0	0	0	0	0	0	2	1	0	0	0	1	0	1	0	1	0	6
From 31 to 40.	Female	Divorced	Saudi	Western Region	Postgraduate	In the government sector	(5000 - 10,000) riyals	50	156	20.5457	No	I don't have any chronic diseases	0	0	0	0	0	0	0	1	0	1	0	1	0	0	0	0	1	0	2	0	0	6
From 18 to 30.	Female	Single	Saudi	Southern Region	University	Student	Less than (5000) riyals	41	149	18.4676	No	I don't have any chronic diseases	0	0	0	0	0	0	0	2	0	0	0	0	0	0	0	1	1	0	2	0	0	6
From 18 to 30.	Male	Single	Saudi	Western Region	University	Student	Less than (5000) riyals	50	155	20.8117	Yes	I suffer from high cholesterol	0	0	0	0	1	0	0	0	0	0	0	2	0	1	0	0	0	0	2	0	0	6
From 18 to 30.	Female	Single	Saudi	Central Region	University	In the government sector	(5000 - 10,000) riyals	88	160	34.375	No	I don't have any chronic diseases	1	1	0	0	0	0	0	0	0	1	0	0	0	0	0	0	0	1	2	0	0	6
From 18 to 30.	Male	Single	Saudi	North Region	University	Student	More than (10,000) riyals	73	165	26.8136	No	I don't have any chronic diseases	1	0	0	1	0	0	0	1	0	0	0	0	0	0	0	0	0	1	2	0	0	6
From 18 to 30.	Female	Single	Saudi	Western Region	University	Student	Less than (5000) riyals	66	158	26.4381	No	I don't have any chronic diseases	1	0	0	0	0	0	0	0	0	1	0	0	0	0	0	1	0	1	2	0	0	6
From 18 to 30.	Male	Single	Saudi	Central Region	University	Student	More than (10,000) riyals	67	169	23.4586	No	I don't have any chronic diseases	0	0	0	1	0	0	1	0	0	0	1	0	1	0	0	0	1	0	1	0	0	6
From 18 to 30.	Female	Single	Saudi	Western Region	University	Do not work	(5000 - 10,000) riyals	51	152	22.0741	No	I don't have any chronic diseases	0	0	0	0	0	0	0	0	0	3	0	0	0	0	0	2	0	0	1	0	0	6
From 18 to 30.	Female	Single	Saudi	Western Region	University	Student	(5000 - 10,000) riyals	49	170	16.955	No	I don't have any chronic diseases	1	1	1	0	0	0	0	0	0	0	0	0	1	0	1	0	0	0	1	0	0	6
From 41 to 50.	Female	Single	Saudi	Central Region	Postgraduate	In the private sector	(5000 - 10,000) riyals	90	165	33.0579	Yes	I suffer from kidney disease	0	0	0	0	0	0	0	1	0	0	2	1	1	0	0	0	0	0	1	0	0	6
From 18 to 30.	Female	Single	Saudi	Western Region	University	Student	(5000 - 10,000) riyals	54	162	20.5761	No	I don't have any chronic diseases	0	0	0	0	1	0	1	1	0	0	1	0	1	0	0	0	0	0	1	0	0	6
From 18 to 30.	Female	Single	Saudi	Western Region	University	Student	More than (10,000) riyals	49	160	19.1406	No	I don't have any chronic diseases	0	0	0	0	1	0	0	0	0	3	0	0	1	0	0	0	0	0	1	0	0	6
From 18 to 30.	Male	Single	Saudi	Western Region	High school /Diploma	Student	(5000 - 10,000) riyals	60	170	20.7612	No	I don't have any chronic diseases	1	0	0	0	1	0	0	0	0	0	0	0	0	0	3	0	0	0	1	0	0	6
From 31 to 40.	Male	Married	Saudi	Southern Region	High school /Diploma	In the government sector	More than (10,000) riyals	96	172	32.45	No	I don't have any chronic diseases	0	0	0	0	0	0	0	0	0	0	0	2	0	0	0	1	1	1	1	0	0	6
From 31 to 40.	Female	Single	Saudi	Central Region	University	Do not work	Less than (5000) riyals	70	160	27.3437	No	I don't have any chronic diseases	0	0	0	0	0	0	0	0	0	0	0	0	0	0	1	1	2	1	1	0	0	6
From 31 to 40.	Female	Married	Saudi	North Region	University	Do not work	More than (10,000) riyals	89	163	33.4977	No	I don't have any chronic diseases	0	0	0	1	0	0	0	0	0	0	0	1	1	0	1	0	0	1	1	0	0	6
From 18 to 30.	Female	Single	Saudi	Eastern Region	University	Student	Less than (5000) riyals	55	157	22.3133	No	I don't have any chronic diseases	1	0	0	0	1	2	0	0	0	0	0	0	0	0	0	0	0	1	1	0	0	6
From 18 to 30.	Female	Married	Saudi	North Region	Middle school	Do not work	(5000 - 10,000) riyals	50	160	19.5312	No	I don't have any chronic diseases	0	0	0	0	0	0	0	1	0	1	0	0	0	0	1	1	0	1	1	0	0	6
From 41 to 50.	Female	Married	Saudi	Central Region	University	In the government sector	More than (10,000) riyals	82	151	35.9633	No	I don't have any chronic diseases	1	0	0	0	0	2	0	0	0	0	0	0	0	0	0	1	0	1	1	0	0	6
From 18 to 30.	Female	Single	Saudi	Western Region	University	Student	More than (10,000) riyals	67	168	23.7387	No	I don't have any chronic diseases	0	0	0	0	1	0	0	0	0	0	0	0	0	0	0	0	0	2	3	0	0	6
From 18 to 30.	Female	Single	Saudi	Southern Region	High school /Diploma	Student	More than (10,000) riyals	70	160	27.3437	No	I don't have any chronic diseases	0	0	0	0	0	0	0	2	0	0	0	0	0	0	0	0	1	0	3	0	0	6
From 18 to 30.	Female	Single	Saudi	Western Region	University	Student	Less than (5000) riyals	43	150	19.1111	Yes	I don't have any chronic diseases	0	0	0	1	0	0	0	0	0	0	0	0	1	0	0	0	1	0	3	0	0	6
From 41 to 50.	Male	Married	Saudi	Western Region	University	In the government sector	More than (10,000) riyals	90	169	31.5115	No	I don't have any chronic diseases	0	0	0	0	0	0	0	2	0	0	1	0	0	0	0	0	0	0	3	0	0	6
From 18 to 30.	Male	Single	Saudi	Southern Region	University	Student	Less than (5000) riyals	144	167	51.6333	No	I don't have any chronic diseases	0	0	0	0	1	1	0	1	0	0	0	0	0	0	0	0	0	0	3	0	0	6
From 18 to 30.	Male	Single	Saudi	Central Region	High school /Diploma	Do not work	(5000 - 10,000) riyals	98	190	27.1468	No	I don't have any chronic diseases	1	0	0	0	1	0	0	0	0	0	0	0	0	0	0	0	0	1	3	0	0	6
From 18 to 30.	Female	Single	Saudi	Western Region	University	Student	Less than (5000) riyals	49	160	19.1406	No	I don't have any chronic diseases	0	0	0	1	0	0	0	0	0	0	0	0	0	0	0	1	0	1	3	0	0	6
From 31 to 40.	Female	Married	Saudi	Southern Region	University	In the government sector	More than (10,000) riyals	58	163	21.83	No	I don't have any chronic diseases	0	0	0	1	0	0	0	0	0	0	0	0	0	0	0	1	0	1	3	0	0	6
From 18 to 30.	Female	Single	Saudi	Western Region	University	Do not work	Less than (5000) riyals	62	164	23.0518	No	I don't have any chronic diseases	1	0	0	0	0	0	0	0	0	0	0	0	0	0	2	0	1	2	0	0	0	6
From 18 to 30.	Female	Single	Saudi	Southern Region	University	Student	(5000 - 10,000) riyals	45	152	19.4771	No	I don't have any chronic diseases	1	0	0	0	1	0	0	0	0	0	1	1	0	0	1	0	1	0	0	0	0	6
From 31 to 40.	Female	Married	Saudi	Western Region	University	Do not work	More than (10,000) riyals	62	150	27.5556	No	I don't have any chronic diseases	0	0	0	0	1	0	1	1	0	1	0	0	0	0	1	0	1	0	0	0	0	6
From 18 to 30.	Female	Single	Saudi	Western Region	Postgraduate	Do not work	More than (10,000) riyals	60	158	24.0346	No	I don't have any chronic diseases	0	0	0	0	0	1	0	0	0	0	1	1	1	0	1	0	1	0	0	0	0	6
From 18 to 30.	Female	Single	Saudi	Central Region	University	Student	More than (10,000) riyals	52	152	22.5069	No	I don't have any chronic diseases	1	1	0	0	1	1	0	0	0	0	0	1	0	0	0	0	1	0	0	0	0	6
From 18 to 30.	Male	Single	Saudi	Southern Region	University	In the private sector	Less than (5000) riyals	63	166	22.8625	No	I don't have any chronic diseases	1	0	0	0	0	0	0	0	0	0	2	2	0	0	0	0	1	0	0	0	0	6
From 31 to 40.	Female	Married	Saudi	Western Region	University	Do not work	Less than (5000) riyals	55	155	22.8928	No	I don't have any chronic diseases	1	0	1	1	0	0	1	0	0	1	0	0	0	0	0	0	1	0	0	0	0	6
From 41 to 50.	Female	Divorced	Saudi	Southern Region	University	In the government sector	More than (10,000) riyals	75	166	27.2173	No	I don't have any chronic diseases	1	0	1	0	0	0	0	0	0	0	0	0	1	0	1	1	1	0	0	0	0	6
From 18 to 30.	Male	Single	Saudi	North Region	University	Student	Less than (5000) riyals	55	172	18.5911	No	I don't have any chronic diseases	1	1	0	0	1	0	0	0	0	0	0	0	1	0	0	1	1	0	0	0	0	6
From 18 to 30.	Female	Single	Saudi	Western Region	University	Student	Less than (5000) riyals	50	164	18.5901	No	I don't have any chronic diseases	1	0	0	0	1	0	0	0	0	1	0	0	0	1	0	1	1	0	0	0	0	6
From 18 to 30.	Male	Single	Saudi	Southern Region	High school /Diploma	Student	More than (10,000) riyals	50	164	18.5901	No	I don't have any chronic diseases	0	0	0	0	1	0	0	0	0	0	0	0	1	0	2	1	1	0	0	0	0	6
From 18 to 30.	Male	Single	Saudi	Central Region	University	Student	Less than (5000) riyals	60	168	21.2585	No	I don't have any chronic diseases	0	0	1	0	1	0	1	0	0	0	0	1	0	0	0	0	2	0	0	0	0	6
From 18 to 30.	Male	Single	Saudi	Western Region	High school /Diploma	Student	Less than (5000) riyals	94	184	27.7647	No	I don't have any chronic diseases	0	0	0	1	0	0	0	0	0	0	0	1	0	0	2	0	2	0	0	0	0	6
From 18 to 30.	Male	Single	Saudi	North Region	High school /Diploma	In the government sector	(5000 - 10,000) riyals	80	171	27.3588	Yes	I don't have any chronic diseases	0	0	0	0	0	0	0	0	0	0	0	1	2	0	0	3	0	0	0	0	0	6
From 18 to 30.	Male	Single	Saudi	Central Region	High school /Diploma	In the private sector	More than (10,000) riyals	133	172	44.9567	Yes	I don't have any chronic diseases	0	0	0	0	0	0	0	0	0	0	0	2	2	0	0	2	0	0	0	0	0	6
From 18 to 30.	Male	Single	Saudi	Eastern Region	University	In the private sector	More than (10,000) riyals	80	182	24.1517	No	I don't have any chronic diseases	0	0	0	1	0	1	0	1	0	0	1	1	0	0	1	0	0	0	0	0	0	6
From 18 to 30.	Female	Single	Saudi	Western Region	University	In the private sector	Less than (5000) riyals	59	153	25.204	No	I don't have any chronic diseases	0	0	1	1	1	0	1	0	0	0	1	0	0	0	1	0	0	0	0	0	0	6
From 18 to 30.	Female	Single	Saudi	Western Region	High school /Diploma	Student	More than (10,000) riyals	42	156	17.2584	No	I don't have any chronic diseases	1	0	0	1	0	0	0	0	0	0	1	1	1	0	1	0	0	0	0	0	0	6
From 31 to 40.	Female	Married	Saudi	Eastern Region	University	In the government sector	More than (10,000) riyals	67	156	27.5312	No	I don't have any chronic diseases	0	0	0	0	1	0	1	0	1	0	0	1	1	0	1	0	0	0	0	0	0	6
From 18 to 30.	Female	Single	Saudi	Southern Region	University	Student	(5000 - 10,000) riyals	90	154	37.9491	No	I don't have any chronic diseases	1	0	0	1	1	0	0	0	0	0	0	1	1	0	1	0	0	0	0	0	0	6
From 18 to 30.	Female	Single	Saudi	Central Region	University	In the government sector	More than (10,000) riyals	56	154	23.6128	No	I don't have any chronic diseases	0	0	1	0	1	0	1	1	0	0	0	0	1	0	1	0	0	0	0	0	0	6
From 41 to 50.	Female	Married	Saudi	Central Region	University	In the government sector	More than (10,000) riyals	75	168	26.5731	No	I don't have any chronic diseases	1	0	0	0	0	0	1	0	0	0	1	0	1	1	1	0	0	0	0	0	0	6
From 18 to 30.	Female	Single	Saudi	Southern Region	University	In the private sector	Less than (5000) riyals	52	155	21.6441	No	I don't have any chronic diseases	0	0	1	0	1	1	1	0	0	0	1	1	0	0	0	0	0	0	0	0	0	6
From 31 to 40.	Female	Married	Saudi	Western Region	University	Do not work	Less than (5000) riyals	72	155	29.9688	No	I don't have any chronic diseases	0	0	2	0	1	0	1	1	0	0	0	1	0	0	0	0	0	0	0	0	0	6
From 18 to 30.	Male	Single	Saudi	Southern Region	University	In the private sector	More than (10,000) riyals	65	170	22.4913	No	I don't have any chronic diseases	1	0	0	0	1	2	0	1	0	0	0	1	0	0	0	0	0	0	0	0	0	6
From 18 to 30.	Female	Single	Saudi	Western Region	High school /Diploma	Student	(5000 - 10,000) riyals	47	164	17.4747	No	I don't have any chronic diseases	0	2	0	2	0	0	0	0	0	0	0	2	0	0	0	0	0	0	0	0	0	6
From 18 to 30.	Female	Single	Saudi	Western Region	University	Student	More than (10,000) riyals	45	156	18.4911	No	I don't have any chronic diseases	1	0	1	0	1	0	1	1	0	0	1	0	0	0	0	0	0	0	0	0	0	6
From 51 to 60.	Female	Married	Saudi	Western Region	University	Retired	(5000 - 10,000) riyals	63	150	28	No	I don't have any chronic diseases	0	0	0	0	1	0	0	1	0	3	1	0	0	0	0	0	0	0	0	0	0	6
From 18 to 30.	Male	Single	Saudi	Southern Region	High school /Diploma	Student	(5000 - 10,000) riyals	55	163	20.7008	No	I don't have any chronic diseases	1	1	1	1	1	0	1	0	0	0	0	0	0	0	0	0	0	0	0	0	0	6
From 18 to 30.	Female	Single	Saudi	Southern Region	University	Do not work	More than (10,000) riyals	60	166	21.7738	No	I don't have any chronic diseases	0	2	0	1	1	2	0	0	0	0	0	0	0	0	0	0	0	0	0	0	0	6
From 18 to 30.	Female	Single	Saudi	Southern Region	University	Student	Less than (5000) riyals	40	160	15.625	No	I don't have any chronic diseases	1	0	0	0	1	0	1	1	0	0	0	1	1	0	0	0	0	0	0	0	0	6
From 18 to 30.	Female	Single	Saudi	Central Region	University	Student	More than (10,000) riyals	55	160	21.4844	No	I don't have any chronic diseases	0	0	1	1	0	0	1	1	0	0	0	1	1	0	0	0	0	0	0	0	0	6
From 18 to 30.	Male	Single	Saudi	Central Region	University	Student	More than (10,000) riyals	115	179	35.8915	No	I don't have any chronic diseases	1	0	1	0	0	1	0	1	0	0	0	1	0	1	0	0	0	0	0	0	0	6
From 18 to 30.	Female	Married	Saudi	Western Region	University	Do not work	Less than (5000) riyals	56	152	24.2382	No	I don't have any chronic diseases	0	0	0	0	1	0	0	1	0	0	1	1	1	1	0	0	0	0	0	0	0	6
From 18 to 30.	Female	Single	Saudi	Western Region	University	Student	(5000 - 10,000) riyals	45	158	18.026	No	I suffer from high blood pressure	0	1	0	0	0	0	0	0	0	0	2	0	1	0	2	0	0	0	0	0	0	6
From 18 to 30.	Female	Single	Saudi	Western Region	University	Student	More than (10,000) riyals	61	152	26.4024	No	I suffer from diabetes , I suffer from asthma	0	0	0	0	0	0	0	0	0	3	1	1	0	0	0	1	0	0	0	0	0	6
From 41 to 50.	Female	Married	Saudi	Western Region	University	Do not work	(5000 - 10,000) riyals	123	163	46.2946	No	I don't have any chronic diseases	1	0	0	1	0	1	0	0	0	1	1	0	0	0	0	1	0	0	0	0	0	6
From 18 to 30.	Female	Single	Saudi	North Region	University	Student	More than (10,000) riyals	85	170	29.4118	No	I don't have any chronic diseases	0	2	0	1	0	2	0	0	0	0	0	0	0	0	0	1	0	0	0	0	0	6
From 18 to 30.	Male	Single	Saudi	Western Region	High school /Diploma	In the private sector	(5000 - 10,000) riyals	76	170	26.2976	ex smoker	I don't have any chronic diseases	0	0	0	0	0	0	0	1	0	0	1	1	0	0	2	1	0	0	0	0	0	6
From 18 to 30.	Female	Married	Saudi	Western Region	Middle school	Do not work	(5000 - 10,000) riyals	60	155	24.974	No	I don't have any chronic diseases	1	0	0	0	0	0	0	0	0	0	1	1	0	0	1	0	1	1	0	0	0	6
From 18 to 30.	Female	Single	Saudi	North Region	University	Do not work	More than (10,000) riyals	60	153	25.6312	No	I don't have any chronic diseases	1	0	0	0	0	0	1	0	0	0	0	1	0	0	1	0	1	1	0	0	0	6
From 18 to 30.	Female	Single	Saudi	Southern Region	University	In the government sector	(5000 - 10,000) riyals	45	153	19.2234	No	I suffer from asthma	0	0	1	0	1	0	0	0	0	0	0	1	0	0	1	0	1	1	0	0	0	6
From 41 to 50.	Female	Married	Saudi	Western Region	University	Do not work	More than (10,000) riyals	71	164	26.398	No	I don't have any chronic diseases	1	0	0	0	0	0	0	0	0	1	1	1	0	0	0	0	1	1	0	0	0	6
From 18 to 30.	Male	Single	Saudi	Western Region	High school /Diploma	Student	Less than (5000) riyals	88	168	31.1791	No	I don't have any chronic diseases	0	1	0	0	1	1	0	0	0	0	0	1	0	0	0	0	1	1	0	0	0	6
From 41 to 50.	Male	Married	Saudi	Western Region	University	In the government sector	More than (10,000) riyals	105	174	34.6809	Yes	I suffer from high blood pressure , I suffer from diabetes	0	0	0	0	0	0	0	0	0	0	0	1	1	0	1	1	1	1	0	0	0	6
From 41 to 50.	Female	Married	Saudi	Western Region	University	Do not work	Less than (5000) riyals	64	156	26.2985	ex smoker	I don't have any chronic diseases	1	0	0	0	0	0	0	0	0	1	0	1	0	0	0	1	1	1	0	0	0	6
From 18 to 30.	Female	Single	Saudi	Southern Region	University	Student	Less than (5000) riyals	56	151	24.5603	No	I don't have any chronic diseases	0	0	0	0	1	1	0	0	0	0	1	0	0	0	0	1	1	1	0	0	0	6
From 18 to 30.	Male	Married	Saudi	Central Region	High school /Diploma	In the government sector	(5000 - 10,000) riyals	66	170	22.8374	Yes	I don't have any chronic diseases	0	0	0	0	1	0	0	2	0	0	0	0	0	0	0	0	2	1	0	0	0	6
From 31 to 40.	Male	Married	Saudi	Central Region	University	In the government sector	More than (10,000) riyals	88	169	30.8112	Yes	I don't have any chronic diseases	0	0	0	0	1	1	1	0	0	0	0	2	0	0	0	0	0	1	0	0	0	6
From 18 to 30.	Female	Single	Saudi	Western Region	High school /Diploma	Student	More than (10,000) riyals	59	165	21.6713	No	I don't have any chronic diseases	0	3	2	0	0	0	0	0	0	0	0	0	0	0	0	0	0	1	0	0	0	6
From 18 to 30.	Male	Single	Saudi	Western Region	University	Student	More than (10,000) riyals	118	180	36.4198	Yes	I suffer from high blood pressure	0	0	0	0	0	0	0	1	0	0	0	0	0	0	0	0	0	0	1	2	2	6
From 18 to 30.	Male	Divorced	Saudi	Central Region	University	In the government sector	(5000 - 10,000) riyals	93	173	31.0735	Yes	I don't have any chronic diseases	0	0	0	0	1	0	0	0	0	0	0	0	0	0	0	0	0	0	2	1	2	6
From 31 to 40.	Female	Married	Saudi	Central Region	High school /Diploma	Do not work	More than (10,000) riyals	80	160	31.25	No	I don't have any chronic diseases	0	0	0	0	0	0	0	0	0	0	0	0	0	0	0	2	0	0	1	1	2	6
From 18 to 30.	Female	Single	Saudi	Western Region	University	Student	More than (10,000) riyals	61	162	23.2434	No	I don't have any chronic diseases	0	0	0	0	0	0	0	0	0	0	0	2	0	0	0	0	0	0	1	1	2	6
From 41 to 50.	Female	Married	Saudi	Western Region	University	Do not work	Less than (5000) riyals	63	158	25.2363	No	I don't have any chronic diseases	0	0	0	0	0	0	0	0	0	0	1	1	0	0	0	0	1	0	0	1	2	6
From 18 to 30.	Male	Single	Saudi	Southern Region	Postgraduate	In the government sector	(5000 - 10,000) riyals	59	166	21.4109	Yes	I don't have any chronic diseases	1	0	0	0	0	0	0	0	0	0	1	0	0	0	0	0	1	0	0	1	2	6
From 31 to 40.	Female	Married	Saudi	Western Region	University	In the private sector	(5000 - 10,000) riyals	60	170	20.7612	No	I don't have any chronic diseases	1	0	0	0	1	0	0	0	0	0	0	1	0	0	0	0	0	0	0	1	2	6
From 31 to 40.	Female	Married	Saudi	Central Region	Primary school	Do not work	(5000 - 10,000) riyals	80	155	33.2986	No	I suffer from high blood pressure , I suffer from high cholesterol , I suffer from asthma	2	0	0	0	1	0	0	0	0	0	0	0	0	0	0	0	0	0	0	1	2	6
From 41 to 50.	Male	Divorced	Saudi	Western Region	High school /Diploma	Do not work	Less than (5000) riyals	90	173	30.0712	Yes	I don't have any chronic diseases	0	0	0	1	0	0	0	0	0	0	0	0	0	0	0	0	1	1	0	1	2	6
From 41 to 50.	Female	Married	Saudi	Western Region	High school /Diploma	Retired	(5000 - 10,000) riyals	66	150	29.3333	No	I don't have any chronic diseases	0	2	0	0	0	0	0	0	0	0	0	0	0	0	0	0	0	0	2	0	2	6
From 41 to 50.	Female	Married	Saudi	Western Region	University	Do not work	Less than (5000) riyals	70	155	29.1363	Yes	I don't have any chronic diseases	1	0	0	0	0	1	0	0	0	0	0	0	0	0	0	0	1	0	1	0	2	6
From 41 to 50.	Female	Widowed	Saudi	North Region	University	In the government sector	More than (10,000) riyals	94	165	34.5271	No	I suffer from high blood pressure	0	0	0	0	0	0	0	0	0	0	2	1	0	0	0	0	0	0	1	0	2	6
From 51 to 60.	Male	Married	Saudi	Western Region	High school /Diploma	Retired	(5000 - 10,000) riyals	90	166	32.6608	No	I suffer from high blood pressure	0	0	0	0	0	0	0	0	2	0	0	1	0	0	0	0	0	0	1	0	2	6
From 31 to 40.	Male	Married	Saudi	Central Region	High school /Diploma	In the government sector	(5000 - 10,000) riyals	84	174	27.7447	Yes	I don't have any chronic diseases	0	0	0	0	0	0	0	0	0	0	1	1	0	0	0	0	0	1	1	0	2	6
From 18 to 30.	Male	Single	Saudi	Western Region	High school /Diploma	Student	Less than (5000) riyals	60	176	19.3698	No	I don't have any chronic diseases	0	0	0	0	0	1	0	1	0	0	0	0	1	0	0	0	1	0	0	0	2	6
From 18 to 30.	Male	Single	Saudi	Central Region	University	Student	(5000 - 10,000) riyals	53	171	18.1252	Yes	I don't have any chronic diseases	1	0	0	0	0	0	0	0	0	0	0	0	0	0	0	3	0	0	0	0	2	6
From 31 to 40.	Male	Single	Saudi	Central Region	High school /Diploma	In the government sector	(5000 - 10,000) riyals	90	181	27.4717	Yes	I don't have any chronic diseases	1	0	0	0	0	0	0	0	0	0	0	0	1	0	0	2	0	0	0	0	2	6
From 51 to 60.	Male	Married	Saudi	Southern Region	University	In the government sector	More than (10,000) riyals	85	178	26.8274	Yes	I don't have any chronic diseases	0	2	0	0	0	0	0	0	0	0	1	1	0	0	0	0	0	0	0	0	2	6
From 51 to 60.	Female	Married	Saudi	Eastern Region	High school /Diploma	In the government sector	(5000 - 10,000) riyals	112	160	43.75	No	I suffer from high blood pressure , I suffer from diabetes	1	1	0	0	0	0	1	0	0	0	0	1	0	0	0	0	0	0	0	0	2	6
From 41 to 50.	Female	Married	Saudi	Western Region	High school /Diploma	Do not work	(5000 - 10,000) riyals	89	146	41.7527	Yes	I don't have any chronic diseases	0	0	0	0	0	0	0	0	0	1	0	3	0	0	0	0	0	0	0	0	2	6
From 18 to 30.	Male	Single	Saudi	Central Region	High school /Diploma	In the government sector	(5000 - 10,000) riyals	69	183	20.6038	Yes	I suffer from diabetes	0	0	0	0	0	2	0	0	0	2	0	0	0	0	0	0	0	0	0	0	2	6
From 18 to 30.	Female	Single	Saudi	North Region	University	In the private sector	Less than (5000) riyals	70	162	26.6728	No	I don't have any chronic diseases	0	0	1	0	2	1	0	0	0	0	0	0	0	0	0	0	0	0	0	0	2	6
From 31 to 40.	Male	Married	Saudi	Southern Region	University	In the private sector	(5000 - 10,000) riyals	82	165	30.1194	No	I don't have any chronic diseases	1	0	0	0	0	0	0	0	0	3	0	0	0	0	0	0	0	0	0	0	2	6
From 18 to 30.	Female	Single	Saudi	Eastern Region	University	Student	(5000 - 10,000) riyals	71	168	25.1559	No	I don't have any chronic diseases	0	0	0	2	0	0	0	0	0	0	0	1	0	0	0	1	0	0	0	0	2	6
From 18 to 30.	Male	Single	Saudi	Southern Region	University	Student	More than (10,000) riyals	90	168	31.8878	ex smoker	I don't have any chronic diseases	0	2	0	0	1	0	0	0	0	0	0	0	0	0	0	1	0	0	0	0	2	6
From 18 to 30.	Female	Single	Saudi	Western Region	University	Student	More than (10,000) riyals	43	151	18.8588	No	I don't have any chronic diseases	1	0	0	0	0	0	0	1	0	0	0	0	1	0	0	1	0	0	0	0	2	6
From 18 to 30.	Male	Single	Saudi	Southern Region	University	Student	Less than (5000) riyals	83	168	29.4076	No	I don't have any chronic diseases	0	0	0	0	0	0	0	0	0	0	0	0	0	0	1	1	1	1	0	0	2	6
From 41 to 50.	Male	Married	Saudi	Central Region	High school /Diploma	In the government sector	More than (10,000) riyals	92	181	28.0822	Yes	I don't have any chronic diseases	0	0	0	0	0	0	0	0	0	3	0	0	0	0	0	0	0	1	0	0	2	6
From 18 to 30.	Female	Single	Saudi	North Region	University	Student	Less than (5000) riyals	55	155	22.8928	No	I don't have any chronic diseases	1	2	0	0	0	0	0	0	0	0	0	0	0	0	0	0	0	0	2	1	1	7
From 18 to 30.	Female	Single	Saudi	Western Region	University	Student	Less than (5000) riyals	52	158	20.83	Yes	I don't have any chronic diseases	0	0	0	2	0	0	0	0	0	0	0	1	0	1	0	0	0	0	1	1	1	7
From 41 to 50.	Female	Married	Saudi	Eastern Region	University	In the government sector	More than (10,000) riyals	75	150	33.3333	No	I suffer from high cholesterol	0	0	0	0	0	0	0	0	0	0	0	0	0	0	0	0	2	0	3	1	1	7
From 18 to 30.	Female	Single	Saudi	Central Region	University	In the government sector	(5000 - 10,000) riyals	57	161	21.9899	No	I don't have any chronic diseases	0	0	0	0	0	0	0	1	0	0	0	0	1	0	0	0	0	0	3	1	1	7
From 41 to 50.	Female	Married	Saudi	North Region	Primary school	In the government sector	More than (10,000) riyals	109	160	42.5781	No	I suffer from high blood pressure , I suffer from diabetes	0	0	0	0	0	2	0	0	0	0	0	1	0	1	0	0	1	0	0	1	1	7
From 18 to 30.	Female	Single	Saudi	Western Region	University	Student	(5000 - 10,000) riyals	41	160	16.0156	No	I don't have any chronic diseases	0	0	0	0	0	0	0	0	0	0	0	1	1	0	1	1	1	0	0	1	1	7
From 18 to 30.	Female	Widowed	Saudi	Western Region	University	Student	Less than (5000) riyals	45	162	17.1468	No	I don't have any chronic diseases	0	0	0	1	0	0	0	0	0	0	1	1	0	0	0	1	1	0	0	1	1	7
From 31 to 40.	Female	Single	Saudi	Central Region	University	In the private sector	Less than (5000) riyals	77	156	31.6404	Yes	I suffer from diabetes	1	0	0	0	0	0	0	0	0	1	1	0	1	0	1	0	0	0	0	1	1	7
From 41 to 50.	Female	Married	Saudi	Southern Region	University	Retired	(5000 - 10,000) riyals	74	156	30.4076	No	I suffer from high cholesterol	0	0	0	0	1	0	0	1	0	0	0	0	1	0	1	1	0	0	0	1	1	7
From 18 to 30.	Female	Single	Saudi	Western Region	High school /Diploma	Student	Less than (5000) riyals	58	150	25.7778	No	I don't have any chronic diseases	0	0	0	0	1	0	0	0	0	0	2	1	0	0	0	1	0	0	0	1	1	7
From 18 to 30.	Male	Single	Saudi	Central Region	University	Student	Less than (5000) riyals	49	169	17.1563	No	I suffer from diabetes	0	0	0	0	0	0	0	0	0	0	1	1	1	1	0	1	0	0	0	1	1	7
From 31 to 40.	Female	Married	Saudi	North Region	Middle school	Do not work	(5000 - 10,000) riyals	87	165	31.9559	No	I suffer from high cholesterol	0	0	0	0	0	0	0	1	0	0	0	1	0	0	1	0	1	1	0	1	1	7
From 31 to 40.	Male	Married	Saudi	Central Region	High school /Diploma	In the government sector	(5000 - 10,000) riyals	37	167	13.2669	ex smoker	I don't have any chronic diseases	1	0	0	0	0	0	1	0	0	0	0	1	0	0	0	0	1	1	0	1	1	7
From 18 to 30.	Male	Single	Saudi	Central Region	University	In the private sector	(5000 - 10,000) riyals	90	172.4	30.2808	Yes	I don't have any chronic diseases	0	0	0	0	0	0	0	0	0	0	0	0	0	1	1	1	1	1	0	1	1	7
From 18 to 30.	Female	Married	Saudi	Western Region	University	Do not work	Less than (5000) riyals	41.5	157	16.8364	No	I don't have any chronic diseases	0	0	0	0	0	0	0	0	0	0	2	1	0	0	0	0	0	2	1	0	1	7
From 18 to 30.	Female	Married	Saudi	Southern Region	Postgraduate	Do not work	More than (10,000) riyals	38	155	15.8169	No	I don't have any chronic diseases	1	0	0	1	0	0	0	0	0	0	1	2	0	0	0	0	0	0	1	0	1	7
From 18 to 30.	Female	Single	Saudi	Central Region	University	Student	More than (10,000) riyals	56	176	18.0785	No	I suffer from high blood pressure	1	2	0	0	0	0	0	0	0	0	0	2	0	0	0	0	0	0	1	0	1	7
From 18 to 30.	Male	Single	Saudi	Western Region	High school /Diploma	Student	More than (10,000) riyals	52	168	18.424	Yes	I don't have any chronic diseases	1	0	0	0	1	3	0	0	0	0	0	0	0	0	0	0	0	0	1	0	1	7
From 18 to 30.	Female	Married	Saudi	Southern Region	University	Student	More than (10,000) riyals	45	160	17.5781	No	I don't have any chronic diseases	0	2	0	0	0	0	0	0	0	0	0	0	0	0	0	1	1	1	1	0	1	7
From 18 to 30.	Female	Single	Saudi	Western Region	University	Student	Less than (5000) riyals	53	153	22.6409	No	I don't have any chronic diseases	0	0	0	0	0	0	0	0	0	1	1	1	1	0	0	0	0	1	1	0	1	7
From 41 to 50.	Female	Married	Saudi	Western Region	High school /Diploma	In the government sector	More than (10,000) riyals	73	160	28.5156	No	I suffer from high blood pressure	0	0	0	0	0	0	0	0	0	0	1	1	1	0	0	0	0	0	3	0	1	7
From 18 to 30.	Female	Single	Saudi	Western Region	University	Student	(5000 - 10,000) riyals	63	160	24.6094	No	I don't have any chronic diseases	0	0	0	1	1	0	0	0	0	0	0	1	1	0	1	0	1	0	0	0	1	7
From 18 to 30.	Female	Single	Saudi	Southern Region	University	Do not work	(5000 - 10,000) riyals	57	164	21.1927	No	I don't have any chronic diseases	0	2	1	0	1	0	1	0	0	0	0	0	0	0	0	0	1	0	0	0	1	7
From 18 to 30.	Male	Single	Saudi	Southern Region	University	Do not work	Less than (5000) riyals	100	170	34.6021	No	I don't have any chronic diseases	0	0	0	0	0	0	0	0	0	0	0	2	0	0	2	0	2	0	0	0	1	7
From 51 to 60.	Male	Married	Saudi	Western Region	University	In the government sector	More than (10,000) riyals	88	181	26.8612	No	I don't have any chronic diseases	0	1	1	0	0	0	1	0	1	0	0	2	0	0	0	0	0	0	0	0	1	7
From 18 to 30.	Female	Single	Saudi	Southern Region	University	Student	Less than (5000) riyals	47	154	19.8178	No	I don't have any chronic diseases	0	0	0	0	1	3	0	0	0	0	0	1	1	0	0	0	0	0	0	0	1	7
From 18 to 30.	Female	Single	Saudi	Western Region	High school /Diploma	Student	(5000 - 10,000) riyals	51	162	19.433	No	I don't have any chronic diseases	1	0	0	0	1	1	0	0	0	0	1	0	0	0	0	0	1	1	0	0	1	7
From 41 to 50.	Female	Married	Saudi	Central Region	Postgraduate	In the government sector	More than (10,000) riyals	68	160	26.5625	No	I don't have any chronic diseases	0	0	0	0	2	2	0	0	0	0	1	0	0	0	0	0	0	1	0	0	1	7
From 18 to 30.	Male	Single	Saudi	Western Region	University	Student	More than (10,000) riyals	120	173	40.0949	No	I don't have any chronic diseases	1	0	1	0	0	0	0	1	0	0	0	0	0	0	0	0	1	0	0	0	3	7
From 18 to 30.	Male	Single	Saudi	Eastern Region	High school /Diploma	In the private sector	Less than (5000) riyals	57	160	22.2656	No	I don't have any chronic diseases	0	0	0	1	0	0	0	0	0	0	1	0	0	0	0	2	1	0	0	2	0	7
From 18 to 30.	Female	Single	Saudi	Central Region	University	Do not work	More than (10,000) riyals	60	158	24.0346	Yes	I don't have any chronic diseases	0	0	0	0	0	0	1	1	0	0	1	1	0	0	0	0	1	0	0	2	0	7
From 41 to 50.	Female	Single	Saudi	Eastern Region	University	In the government sector	More than (10,000) riyals	78	162	29.7211	No	I don't have any chronic diseases	1	0	1	0	0	0	0	1	0	0	1	0	0	0	1	0	0	0	0	2	0	7
From 31 to 40.	Male	Married	Saudi	Western Region	Primary school	In the government sector	More than (10,000) riyals	65	164	24.1672	No	I suffer from high cholesterol	0	1	0	0	0	0	0	0	0	1	1	1	0	1	0	0	0	0	0	2	0	7
From 31 to 40.	Male	Single	Saudi	Western Region	High school /Diploma	In the government sector	(5000 - 10,000) riyals	112	183	33.4438	Yes	I don't have any chronic diseases	0	0	0	0	0	0	0	0	0	0	0	0	1	0	1	1	1	1	0	2	0	7
From 31 to 40.	Male	Married	Saudi	Southern Region	University	In the government sector	More than (10,000) riyals	80	172	27.0416	ex smoker	I don't have any chronic diseases	0	0	0	0	1	0	0	0	0	0	1	1	0	1	0	0	0	0	0	3	0	7
From 31 to 40.	Male	Single	Saudi	Central Region	High school /Diploma	In the government sector	More than (10,000) riyals	93	178	29.3524	No	I don't have any chronic diseases	0	0	0	0	0	0	0	0	1	0	1	0	1	0	0	0	1	0	2	1	0	7
From 31 to 40.	Female	Married	Saudi	Southern Region	High school /Diploma	Do not work	More than (10,000) riyals	63	153	26.9127	No	I don't have any chronic diseases	0	0	0	1	0	1	0	0	0	0	0	0	0	0	0	0	1	1	2	1	0	7
From 31 to 40.	Male	Married	Saudi	Eastern Region	High school /Diploma	In the government sector	More than (10,000) riyals	61	160	23.8281	Yes	I suffer from diabetes , I suffer from high cholesterol	1	0	0	0	1	0	1	0	0	0	0	0	1	0	0	0	1	0	1	1	0	7
From 31 to 40.	Male	Divorced	Saudi	North Region	Postgraduate	In the government sector	More than (10,000) riyals	84	173	28.0664	ex smoker	I suffer from asthma	1	0	0	0	2	0	0	2	0	0	0	0	0	0	0	0	0	0	1	1	0	7
From 31 to 40.	Female	Married	Saudi	Western Region	High school /Diploma	Do not work	More than (10,000) riyals	90	160	35.1562	No	I don't have any chronic diseases	1	0	0	1	0	0	0	0	0	0	1	1	1	0	0	0	0	0	1	1	0	7
From 18 to 30.	Female	Single	Saudi	Western Region	High school /Diploma	Student	(5000 - 10,000) riyals	89	153	38.0196	No	I suffer from diabetes	0	0	0	0	0	0	0	0	0	0	0	1	1	0	0	1	1	1	1	1	0	7
From 18 to 30.	Male	Single	Saudi	Western Region	University	Do not work	Less than (5000) riyals	70	165	25.7117	No	I don't have any chronic diseases	0	1	0	1	0	0	0	0	0	0	0	0	0	2	0	0	0	1	1	1	0	7
From 18 to 30.	Female	Single	Saudi	Western Region	High school /Diploma	Student	More than (10,000) riyals	65	167	23.3067	No	I suffer from asthma	1	0	0	0	1	0	0	0	0	0	0	1	0	0	0	1	0	1	1	1	0	7
From 18 to 30.	Male	Single	Saudi	Central Region	University	Student	(5000 - 10,000) riyals	64	174	21.1389	No	I don't have any chronic diseases	0	0	0	0	0	0	0	0	0	0	1	0	0	0	1	0	1	0	3	1	0	7
From 18 to 30.	Female	Single	Saudi	North Region	University	Student	(5000 - 10,000) riyals	48	149	21.6206	No	I don't have any chronic diseases	1	0	0	0	0	0	0	0	0	0	0	0	0	0	0	1	1	0	3	1	0	7
From 31 to 40.	Female	Married	Saudi	Western Region	High school /Diploma	Do not work	Less than (5000) riyals	65	165	23.8751	No	I don't have any chronic diseases	0	0	0	0	0	0	0	2	0	0	0	0	0	1	0	0	0	0	3	1	0	7
From 18 to 30.	Male	Single	Saudi	Central Region	University	Student	Less than (5000) riyals	77	170	26.6436	No	I don't have any chronic diseases	0	0	0	0	0	0	0	1	0	0	0	0	1	0	0	1	0	0	3	1	0	7
From 18 to 30.	Male	Single	Saudi	Central Region	University	Student	Less than (5000) riyals	58	159	22.9421	No	I suffer from asthma	0	0	0	0	0	0	0	0	0	0	0	0	0	0	0	1	1	1	3	1	0	7
From 18 to 30.	Male	Single	Saudi	Southern Region	High school /Diploma	Student	Less than (5000) riyals	74	171	25.3069	No	I don't have any chronic diseases	0	0	0	0	0	0	0	1	0	0	0	0	0	1	1	2	1	0	0	1	0	7
From 41 to 50.	Female	Married	Saudi	Southern Region	Primary school	Do not work	(5000 - 10,000) riyals	75	154	31.6242	No	I don't have any chronic diseases	0	0	0	0	2	0	0	0	0	0	0	1	0	0	0	2	1	0	0	1	0	7
From 18 to 30.	Female	Single	Saudi	Eastern Region	University	Student	(5000 - 10,000) riyals	68	163	25.5937	No	I don't have any chronic diseases	0	0	0	0	0	0	1	1	1	0	0	0	1	0	1	0	1	0	0	1	0	7
From 18 to 30.	Female	Single	Saudi	Central Region	University	Student	Less than (5000) riyals	58	146	27.2096	No	I don't have any chronic diseases	0	0	0	0	0	0	1	0	0	0	1	0	1	1	1	0	1	0	0	1	0	7
From 41 to 50.	Male	Married	Saudi	Central Region	High school /Diploma	In the government sector	More than (10,000) riyals	75	176	24.2123	Yes	I suffer from high blood pressure , I suffer from diabetes	0	0	0	0	0	0	1	1	0	0	0	1	2	0	0	0	1	0	0	1	0	7
From 31 to 40.	Male	Married	Saudi	Southern Region	University	In the government sector	More than (10,000) riyals	72	170	24.9135	No	I don't have any chronic diseases	0	0	0	0	0	0	0	0	0	1	1	1	0	0	1	1	1	0	0	1	0	7
From 51 to 60.	Male	Married	Saudi	Central Region	Postgraduate	In the government sector	More than (10,000) riyals	78	176	25.1808	No	I suffer from diabetes	0	0	1	1	0	0	1	0	0	0	0	0	0	0	1	1	1	0	0	1	0	7
From 18 to 30.	Male	Single	Saudi	Southern Region	University	Do not work	Less than (5000) riyals	77	181	23.5036	ex smoker	I don't have any chronic diseases	0	0	0	0	0	0	0	0	0	0	0	1	1	2	0	1	1	0	0	1	0	7
From 51 to 60.	Female	Married	Saudi	Western Region	University	In the government sector	More than (10,000) riyals	79	150	35.1111	No	I don't have any chronic diseases	0	0	0	0	0	0	0	0	0	3	0	1	0	0	0	1	1	0	0	1	0	7
From 18 to 30.	Male	Single	Saudi	Eastern Region	High school /Diploma	Student	(5000 - 10,000) riyals	62	175	20.2449	No	I don't have any chronic diseases	0	0	0	0	1	0	0	0	0	0	1	1	1	0	0	1	1	0	0	1	0	7
From 18 to 30.	Female	Married	Saudi	Western Region	Middle school	Do not work	More than (10,000) riyals	70	154	29.5159	No	I don't have any chronic diseases	0	0	0	0	0	0	0	2	0	0	0	0	0	0	0	2	2	0	0	1	0	7
From 31 to 40.	Male	Married	Saudi	Western Region	University	In the government sector	(5000 - 10,000) riyals	35	162	13.3364	No	I suffer from high blood pressure , I suffer from asthma	1	0	0	1	1	0	1	0	0	0	1	0	0	0	1	0	0	0	0	1	0	7
From 18 to 30.	Male	Single	Saudi	Western Region	University	Do not work	More than (10,000) riyals	63	172	21.2953	Yes	I don't have any chronic diseases	1	0	0	0	1	0	1	0	0	2	0	1	0	0	0	0	0	0	0	1	0	7
From 41 to 50.	Male	Married	Saudi	Western Region	Postgraduate	In the government sector	More than (10,000) riyals	91	170	31.4879	No	I don't have any chronic diseases	1	0	0	0	1	1	0	0	0	1	1	0	0	0	0	1	0	0	0	1	0	7
From 31 to 40.	Female	Married	Saudi	Western Region	University	Do not work	Less than (5000) riyals	59	155	24.5578	No	I don't have any chronic diseases	0	0	0	0	1	0	0	0	0	1	0	1	1	0	0	0	1	1	0	1	0	7
From 51 to 60.	Male	Married	Saudi	Western Region	Middle school	Retired	Less than (5000) riyals	85	165	31.2213	ex smoker	I don't have any chronic diseases	0	0	0	0	1	0	0	1	0	0	1	0	1	0	0	0	1	1	0	1	0	7
From 41 to 50.	Female	Married	Saudi	Western Region	University	Do not work	More than (10,000) riyals	83	162	31.6263	No	I don't have any chronic diseases	0	0	0	0	0	0	0	1	0	0	1	1	0	1	0	0	1	1	0	1	0	7
From 18 to 30.	Male	Single	Saudi	Western Region	University	Student	More than (10,000) riyals	86	177	27.4506	No	I don't have any chronic diseases	0	0	0	1	0	0	0	0	0	0	1	0	0	0	1	1	1	1	0	1	0	7
From 18 to 30.	Female	Divorced	Saudi	Western Region	University	Student	(5000 - 10,000) riyals	63	157	25.5588	No	I don't have any chronic diseases	0	0	0	0	1	0	0	1	0	1	0	1	0	0	1	0	0	1	0	1	0	7
From 18 to 30.	Male	Single	Saudi	Central Region	University	In the private sector	(5000 - 10,000) riyals	89	172	30.0838	Yes	I don't have any chronic diseases	1	0	0	0	0	1	0	0	1	0	0	1	0	0	0	1	0	1	0	1	0	7
From 18 to 30.	Female	Single	Saudi	Western Region	University	Student	(5000 - 10,000) riyals	85	158	34.049	No	I don't have any chronic diseases	1	0	0	0	0	2	0	1	0	0	0	0	0	0	0	0	1	0	2	0	0	7
From 18 to 30.	Female	Single	Saudi	Southern Region	University	Student	Less than (5000) riyals	70	157	28.3987	No	I don't have any chronic diseases	0	0	0	0	1	0	0	0	0	0	1	1	1	0	0	1	0	0	2	0	0	7
From 18 to 30.	Female	Single	Saudi	Western Region	University	Student	More than (10,000) riyals	39	156	16.0256	No	I don't have any chronic diseases	0	0	0	0	0	0	0	0	0	1	0	1	0	0	0	0	2	1	2	0	0	7
From 18 to 30.	Female	Married	Saudi	Eastern Region	High school /Diploma	Do not work	More than (10,000) riyals	70	159	27.6888	No	I don't have any chronic diseases	1	0	0	0	0	0	1	1	0	0	1	0	0	0	0	0	0	1	2	0	0	7
From 31 to 40.	Female	Married	Saudi	Southern Region	High school /Diploma	Do not work	Less than (5000) riyals	66	160	25.7812	No	I don't have any chronic diseases	0	2	0	0	1	0	0	0	0	1	0	0	0	0	0	0	0	1	2	0	0	7
From 31 to 40.	Female	Divorced	Saudi	North Region	University	In the private sector	Less than (5000) riyals	67	165	24.6097	Yes	I don't have any chronic diseases	1	0	1	0	2	0	0	0	0	0	0	0	0	0	0	0	0	1	2	0	0	7
From 18 to 30.	Male	Single	Saudi	North Region	University	In the government sector	(5000 - 10,000) riyals	80	172	27.0416	Yes	I don't have any chronic diseases	0	0	0	1	1	0	0	0	0	0	0	1	0	0	0	1	0	1	2	0	0	7
From 51 to 60.	Male	Married	Saudi	Eastern Region	High school /Diploma	Retired	More than (10,000) riyals	79	170	27.3356	Yes	I suffer from high blood pressure , I suffer from high cholesterol	0	0	0	1	0	0	0	0	0	0	1	0	1	0	0	1	0	1	2	0	0	7
From 18 to 30.	Female	Single	Saudi	Central Region	High school /Diploma	Student	More than (10,000) riyals	59	164	21.9363	No	I don't have any chronic diseases	1	0	0	1	0	0	0	0	0	1	0	0	0	0	0	0	1	2	1	0	0	7
From 51 to 60.	Male	Married	Saudi	Western Region	University	In the government sector	More than (10,000) riyals	70	166	25.4028	No	I don't have any chronic diseases	0	0	0	0	0	0	0	1	0	0	0	2	0	0	0	2	1	0	1	0	0	7
From 18 to 30.	Male	Single	Saudi	Western Region	University	Student	More than (10,000) riyals	66	171	22.571	No	I suffer from kidney disease	1	0	0	1	0	0	0	0	0	3	0	0	0	0	1	0	0	0	1	0	0	7
From 18 to 30.	Male	Single	Saudi	Western Region	High school /Diploma	Student	More than (10,000) riyals	55	169	19.257	No	I don't have any chronic diseases	0	0	0	0	1	2	0	2	0	0	0	1	0	0	0	0	0	0	1	0	0	7
From 31 to 40.	Female	Married	Saudi	Central Region	University	Do not work	More than (10,000) riyals	56	155	23.3091	No	I don't have any chronic diseases	0	0	1	0	1	0	0	1	0	0	0	1	2	0	0	0	0	0	1	0	0	7
From 18 to 30.	Female	Single	Saudi	Southern Region	University	In the private sector	More than (10,000) riyals	50	148	22.8269	No	I don't have any chronic diseases	0	0	0	1	1	1	0	1	0	0	1	0	0	0	0	1	0	0	1	0	0	7
From 18 to 30.	Female	Single	Saudi	Western Region	University	Student	(5000 - 10,000) riyals	49	170	16.955	No	I don't have any chronic diseases	1	0	0	0	0	0	1	1	0	0	0	1	0	1	0	1	0	0	1	0	0	7
From 18 to 30.	Female	Single	Saudi	Western Region	University	Student	More than (10,000) riyals	70	170	24.2215	Yes	I don't have any chronic diseases	2	0	0	0	0	0	0	0	0	0	0	0	0	0	0	2	1	1	1	0	0	7
From 18 to 30.	Female	Married	Saudi	Western Region	Postgraduate	Student	(5000 - 10,000) riyals	65	159	25.711	No	I don't have any chronic diseases	0	0	0	0	0	0	0	0	0	3	0	1	0	0	0	0	1	1	1	0	0	7
From 18 to 30.	Female	Single	Saudi	Central Region	University	Student	More than (10,000) riyals	42	152	18.1787	No	I don't have any chronic diseases	1	0	1	0	0	0	0	0	0	0	0	1	0	1	1	0	0	1	1	0	0	7
From 31 to 40.	Male	Married	Saudi	Western Region	High school /Diploma	In the government sector	Less than (5000) riyals	90	178	28.4055	No	I don't have any chronic diseases	1	0	0	0	0	0	0	0	1	1	1	1	0	0	0	0	0	1	1	0	0	7
From 18 to 30.	Female	Single	Saudi	Western Region	University	Student	(5000 - 10,000) riyals	80	155	33.2986	No	I don't have any chronic diseases	0	0	0	0	0	0	0	0	0	0	2	2	0	0	0	1	0	1	1	0	0	7
From 18 to 30.	Female	Single	Saudi	Western Region	University	Student	Less than (5000) riyals	40	150	17.7778	No	I don't have any chronic diseases	1	1	0	2	0	0	0	0	0	0	0	0	0	0	0	1	0	1	1	0	0	7
From 18 to 30.	Female	Single	Saudi	Central Region	High school /Diploma	Student	More than (10,000) riyals	64	172	21.6333	No	I don't have any chronic diseases	0	0	0	0	0	0	1	1	0	0	0	1	1	0	0	0	0	0	3	0	0	7
From 18 to 30.	Female	Single	Saudi	Central Region	University	In the private sector	(5000 - 10,000) riyals	69	162	26.2917	No	I don't have any chronic diseases	1	0	0	0	0	0	0	0	0	0	1	1	0	0	0	1	0	0	3	0	0	7
From 18 to 30.	Male	Single	Saudi	Southern Region	University	In the private sector	Less than (5000) riyals	98	182	29.5858	No	I don't have any chronic diseases	0	0	0	0	0	0	0	0	0	0	1	0	0	0	0	1	1	1	3	0	0	7
From 18 to 30.	Male	Married	Saudi	Western Region	University	Student	Less than (5000) riyals	115	173	38.4243	No	I don't have any chronic diseases	1	0	0	0	0	0	0	0	0	0	0	0	0	0	0	1	1	1	3	0	0	7
From 18 to 30.	Male	Single	Saudi	Western Region	University	In the government sector	(5000 - 10,000) riyals	67	189	18.7565	No	I don't have any chronic diseases	0	0	0	0	0	3	0	0	0	0	0	0	0	0	0	0	0	1	3	0	0	7
From 18 to 30.	Female	Single	Saudi	Western Region	University	In the private sector	More than (10,000) riyals	67	159	26.5021	No	I don't have any chronic diseases	0	0	0	0	0	0	0	3	0	0	0	1	0	0	0	2	1	0	0	0	0	7
From 31 to 40.	Male	Married	Saudi	Southern Region	Postgraduate	In the government sector	More than (10,000) riyals	70	158	28.0404	No	I don't have any chronic diseases	1	0	0	1	0	0	0	0	0	0	0	1	1	0	0	2	1	0	0	0	0	7
From 31 to 40.	Female	Married	Saudi	North Region	University	In the government sector	More than (10,000) riyals	52	148	23.74	No	I don't have any chronic diseases	1	0	0	0	1	1	0	0	0	0	0	2	0	0	1	0	1	0	0	0	0	7
From 18 to 30.	Female	Single	Saudi	Western Region	University	Student	Less than (5000) riyals	37	156	15.2038	No	I don't have any chronic diseases	0	0	1	1	0	0	1	1	0	0	1	0	0	0	1	0	1	0	0	0	0	7
From 41 to 50.	Female	Married	Saudi	Western Region	University	Do not work	(5000 - 10,000) riyals	73	146	34.2466	No	I don't have any chronic diseases	1	0	0	0	0	0	1	0	0	1	1	0	1	0	1	0	1	0	0	0	0	7
From 18 to 30.	Female	Married	Saudi	Southern Region	High school /Diploma	Do not work	(5000 - 10,000) riyals	54.0	155	22.4766	No	I don't have any chronic diseases	0	0	1	0	0	0	1	1	0	0	0	1	0	1	1	0	1	0	0	0	0	7
From 31 to 40.	Male	Married	Saudi	Southern Region	University	In the government sector	More than (10,000) riyals	87	165	31.9559	ex smoker	I don't have any chronic diseases	0	0	0	1	2	0	2	0	0	1	0	0	0	0	0	0	1	0	0	0	0	7
From 41 to 50.	Female	Married	Saudi	Central Region	University	In the government sector	More than (10,000) riyals	100	168	35.4308	No	I suffer from diabetes	1	0	0	0	1	1	0	3	0	0	0	0	0	0	0	0	1	0	0	0	0	7
From 31 to 40.	Female	Divorced	Saudi	Western Region	University	In the private sector	Less than (5000) riyals	77	160	30.0781	No	I don't have any chronic diseases	0	2	0	1	0	0	0	0	0	0	1	1	1	0	0	0	1	0	0	0	0	7
From 18 to 30.	Female	Single	Saudi	Western Region	University	Student	Less than (5000) riyals	72	158	28.8415	No	I don't have any chronic diseases	1	0	0	0	1	0	1	1	0	0	1	0	0	1	0	0	1	0	0	0	0	7
From 18 to 30.	Female	Single	Saudi	Western Region	University	Student	(5000 - 10,000) riyals	60	154	25.2994	No	I don't have any chronic diseases	0	0	0	0	0	0	1	1	0	0	0	0	1	0	3	0	1	0	0	0	0	7
From 51 to 60.	Female	Married	Saudi	Western Region	High school /Diploma	Do not work	Less than (5000) riyals	79	158	31.6456	ex smoker	I don't have any chronic diseases	0	0	1	0	0	0	0	1	0	0	0	1	0	1	1	1	1	0	0	0	0	7
From 31 to 40.	Female	Married	Saudi	North Region	University	Do not work	Less than (5000) riyals	68	155	28.3039	No	I don't have any chronic diseases	1	0	0	0	1	0	1	1	0	0	1	0	0	0	0	1	1	0	0	0	0	7
From 18 to 30.	Female	Single	Saudi	Southern Region	University	Student	Less than (5000) riyals	45	159	17.7999	No	I don't have any chronic diseases	0	0	0	0	2	0	0	0	0	0	0	1	2	0	0	1	1	0	0	0	0	7
From 31 to 40.	Male	Married	Saudi	Central Region	Postgraduate	In the private sector	More than (10,000) riyals	80	176	25.8264	ex smoker	I don't have any chronic diseases	0	0	0	1	1	0	0	1	0	0	0	1	0	0	1	0	2	0	0	0	0	7
From 41 to 50.	Female	Divorced	Saudi	Western Region	University	In the government sector	More than (10,000) riyals	75	165	27.5482	No	I don't have any chronic diseases	0	0	0	1	1	0	0	0	0	0	0	1	1	0	1	0	2	0	0	0	0	7
From 18 to 30.	Female	Single	Saudi	Western Region	University	Student	Less than (5000) riyals	96	150	42.6667	No	I don't have any chronic diseases	0	0	0	0	0	0	0	0	0	0	0	3	1	0	1	0	2	0	0	0	0	7
From 41 to 50.	Female	Married	Saudi	Western Region	University	In the government sector	More than (10,000) riyals	66	163	24.841	No	I don't have any chronic diseases	1	0	0	0	0	0	0	0	0	1	0	1	0	0	2	0	2	0	0	0	0	7
From 18 to 30.	Male	Single	Saudi	North Region	University	Student	More than (10,000) riyals	68	178	21.4619	No	I don't have any chronic diseases	0	0	0	0	1	0	0	0	0	0	0	0	0	1	2	3	0	0	0	0	0	7
From 18 to 30.	Male	Single	Saudi	Southern Region	University	Do not work	Less than (5000) riyals	68	172	22.9854	No	I don't have any chronic diseases	1	0	0	0	0	0	1	0	0	0	1	1	0	0	1	2	0	0	0	0	0	7
From 18 to 30.	Female	Single	Saudi	Eastern Region	University	Student	More than (10,000) riyals	63	160	24.6094	No	I don't have any chronic diseases	0	0	2	0	0	0	0	0	0	0	0	1	0	0	2	2	0	0	0	0	0	7
From 41 to 50.	Male	Married	Saudi	Southern Region	University	In the government sector	More than (10,000) riyals	78	170	26.9896	Yes	I don't have any chronic diseases	0	0	0	0	1	0	1	0	0	0	0	1	1	2	1	0	0	0	0	0	0	7
From 31 to 40.	Female	Single	Saudi	Southern Region	University	Do not work	Less than (5000) riyals	63	154	26.5643	No	I don't have any chronic diseases	0	1	0	0	2	0	0	0	0	0	0	0	1	2	1	0	0	0	0	0	0	7
From 41 to 50.	Female	Divorced	Saudi	Western Region	University	Retired	(5000 - 10,000) riyals	91	159	35.9954	No	I suffer from high blood pressure , I suffer from diabetes	0	0	0	1	1	0	1	1	0	0	1	1	0	0	1	0	0	0	0	0	0	7
From 18 to 30.	Male	Single	Saudi	Central Region	University	Student	Less than (5000) riyals	95	170	32.872	Yes	I don't have any chronic diseases	0	0	1	1	1	0	1	1	0	0	0	1	0	0	1	0	0	0	0	0	0	7
From 41 to 50.	Male	Married	Saudi	Western Region	Postgraduate	In the government sector	More than (10,000) riyals	84	170	29.0657	No	I don't have any chronic diseases	0	0	1	0	0	0	1	1	1	1	0	0	1	0	1	0	0	0	0	0	0	7
From 18 to 30.	Female	Single	Saudi	Western Region	University	Student	Less than (5000) riyals	48	169	16.8061	No	I don't have any chronic diseases	1	0	0	1	1	0	0	0	0	0	0	1	1	1	1	0	0	0	0	0	0	7
From 18 to 30.	Female	Single	Saudi	Southern Region	University	Do not work	(5000 - 10,000) riyals	59	158	23.634	No	I don't have any chronic diseases	0	0	0	0	0	1	0	0	0	0	0	2	2	2	0	0	0	0	0	0	0	7
From 31 to 40.	Male	Married	Saudi	Western Region	University	Do not work	Less than (5000) riyals	120	177	38.3032	No	I don't have any chronic diseases	1	0	0	1	1	1	1	1	0	0	0	1	0	0	0	0	0	0	0	0	0	7
From 41 to 50.	Female	Single	Saudi	Central Region	High school /Diploma	In the private sector	(5000 - 10,000) riyals	58	164	21.5645	No	I suffer from cardiovascular disease	0	2	0	0	0	0	0	3	0	0	0	2	0	0	0	0	0	0	0	0	0	7
From 18 to 30.	Male	Single	Saudi	Southern Region	University	Student	Less than (5000) riyals	46	165	16.8962	ex smoker	I don't have any chronic diseases	1	2	0	0	1	3	0	0	0	0	0	0	0	0	0	0	0	0	0	0	0	7
From 18 to 30.	Female	Single	Saudi	Central Region	University	Student	Less than (5000) riyals	70	164	26.0262	No	I don't have any chronic diseases	0	0	0	0	0	2	0	2	0	3	0	0	0	0	0	0	0	0	0	0	0	7
From 18 to 30.	Male	Single	Saudi	Western Region	High school /Diploma	Do not work	Less than (5000) riyals	77	176	24.858	No	I don't have any chronic diseases	0	2	0	0	0	0	0	0	1	0	0	2	2	0	0	0	0	0	0	0	0	7
From 18 to 30.	Female	Married	Saudi	Southern Region	Postgraduate	In the government sector	More than (10,000) riyals	60	156	24.6548	No	I don't have any chronic diseases	1	2	1	0	0	0	0	1	0	0	0	1	1	0	0	0	0	0	0	0	0	7
From 31 to 40.	Female	Married	Saudi	Southern Region	University	Do not work	More than (10,000) riyals	53	154	22.3478	No	I don't have any chronic diseases	0	0	0	0	3	2	0	0	0	0	1	0	1	0	0	0	0	0	0	0	0	7
From 41 to 50.	Female	Single	Saudi	Western Region	Postgraduate	In the government sector	More than (10,000) riyals	75	154	31.6242	No	I don't have any chronic diseases	0	1	0	0	0	1	0	3	1	0	0	0	0	1	0	0	0	0	0	0	0	7
From 41 to 50.	Female	Married	Saudi	Western Region	University	In the government sector	More than (10,000) riyals	84	157	34.0785	Yes	I don't have any chronic diseases	0	0	1	1	1	0	0	0	0	0	1	1	0	0	2	0	0	0	0	0	0	7
From 18 to 30.	Male	Single	Saudi	Western Region	University	Student	Less than (5000) riyals	65	170	22.4913	No	I don't have any chronic diseases	2	0	0	0	1	0	0	0	0	1	1	0	0	0	1	1	0	0	0	0	0	7
From 41 to 50.	Male	Married	Saudi	Eastern Region	University	In the private sector	More than (10,000) riyals	87	170	30.1038	ex smoker	I don't have any chronic diseases	0	0	0	1	1	0	1	1	0	0	2	0	0	0	0	1	0	0	0	0	0	7
From 18 to 30.	Male	Single	Saudi	Central Region	University	In the private sector	(5000 - 10,000) riyals	95	181	28.9979	No	I don't have any chronic diseases	1	0	1	0	1	2	1	0	0	0	0	0	0	0	0	1	0	0	0	0	0	7
From 18 to 30.	Female	Married	Saudi	Central Region	Middle school	In the government sector	Less than (5000) riyals	80	156	32.8731	No	I suffer from high blood pressure	1	0	0	1	0	1	0	0	0	0	1	1	1	0	0	1	0	0	0	0	0	7
From 18 to 30.	Female	Single	Saudi	Southern Region	University	Student	Less than (5000) riyals	50	163	18.8189	No	I don't have any chronic diseases	0	0	0	0	1	0	1	1	0	0	0	0	0	1	2	1	0	0	0	0	0	7
From 18 to 30.	Female	Single	Saudi	Eastern Region	High school /Diploma	Do not work	More than (10,000) riyals	50	165	18.3655	No	I don't have any chronic diseases	0	0	0	1	0	0	0	0	0	0	0	1	1	0	1	1	1	1	0	0	0	7
From 31 to 40.	Male	Married	Saudi	North Region	University	In the government sector	More than (10,000) riyals	98	175	32	No	I don't have any chronic diseases	1	1	0	0	0	0	0	0	0	1	0	1	0	0	0	1	1	1	0	0	0	7
From 41 to 50.	Male	Married	Saudi	Eastern Region	High school /Diploma	In the government sector	More than (10,000) riyals	94	172	31.7739	No	I don't have any chronic diseases	1	0	1	0	1	0	0	1	0	0	0	0	0	0	0	1	1	1	0	0	0	7
From 18 to 30.	Female	Divorced	Saudi	Western Region	University	Student	More than (10,000) riyals	75	165	27.5482	No	I don't have any chronic diseases	0	0	0	0	1	0	0	0	0	0	1	0	0	0	0	1	3	1	0	0	0	7
From 18 to 30.	Female	Married	Saudi	Western Region	University	Student	Less than (5000) riyals	80	155	33.2986	No	I don't have any chronic diseases	1	2	0	2	0	0	0	0	0	0	1	0	0	0	0	0	0	1	0	0	0	7
From 18 to 30.	Female	Single	Saudi	Eastern Region	University	Student	Less than (5000) riyals	53	157	21.5019	No	I don't have any chronic diseases	0	0	0	0	0	0	0	2	0	3	1	0	0	0	0	0	0	1	0	0	0	7
From 18 to 30.	Female	Single	Saudi	Central Region	University	Do not work	More than (10,000) riyals	70	162	26.6728	No	I don't have any chronic diseases	0	0	0	0	0	0	0	0	0	0	0	3	0	0	2	1	0	1	0	0	0	7
From 18 to 30.	Female	Married	Saudi	Central Region	High school /Diploma	Retired	Less than (5000) riyals	55	153	23.4952	No	I don't have any chronic diseases	0	0	0	0	0	0	0	0	0	1	0	0	0	0	0	0	0	1	2	1	2	7
From 31 to 40.	Male	Married	Saudi	Central Region	University	In the government sector	More than (10,000) riyals	76	170	26.2976	No	I don't have any chronic diseases	0	0	0	0	0	1	0	0	0	0	0	1	1	0	1	0	0	0	0	1	2	7
From 18 to 30.	Female	Single	Saudi	Southern Region	University	Student	Less than (5000) riyals	47	150	20.8889	No	I don't have any chronic diseases	0	0	1	0	1	0	0	0	0	0	0	1	0	0	0	1	0	0	0	1	2	7
From 18 to 30.	Female	Married	Saudi	North Region	University	Do not work	More than (10,000) riyals	47	150	20.8889	No	I don't have any chronic diseases	1	0	0	0	0	0	0	0	0	0	0	1	1	0	0	0	0	1	0	1	2	7
From 18 to 30.	Female	Married	Saudi	Central Region	University	Student	(5000 - 10,000) riyals	58	156	23.833	No	I don't have any chronic diseases	0	2	0	0	0	0	0	0	0	0	0	0	0	0	0	0	0	1	2	0	2	7
From 18 to 30.	Female	Single	Saudi	Central Region	High school /Diploma	Do not work	(5000 - 10,000) riyals	36.2	152	15.6683	No	I don't have any chronic diseases	1	0	0	0	0	0	0	0	0	0	1	0	0	0	1	1	0	0	1	0	2	7
From 18 to 30.	Female	Single	Saudi	Southern Region	University	Student	(5000 - 10,000) riyals	48	148	21.9138	No	I suffer from diabetes	1	2	0	0	0	0	0	0	0	0	0	0	0	0	0	0	0	1	1	0	2	7
From 18 to 30.	Female	Married	Saudi	Western Region	University	Student	Less than (5000) riyals	47	155	19.563	Yes	I don't have any chronic diseases	0	0	0	0	0	0	0	0	0	1	1	1	0	0	1	0	1	0	0	0	2	7
From 18 to 30.	Female	Single	Saudi	Western Region	University	Student	More than (10,000) riyals	73	170	25.2595	No	I don't have any chronic diseases	0	0	0	0	1	1	0	1	0	0	0	0	0	0	1	0	1	0	0	0	2	7
From 41 to 50.	Male	Married	Saudi	Eastern Region	High school /Diploma	In the government sector	(5000 - 10,000) riyals	112	164	41.6419	Yes	I suffer from kidney disease	0	1	0	0	0	0	0	0	0	0	0	0	0	1	1	2	0	0	0	0	2	7
From 31 to 40.	Female	Married	Saudi	Western Region	University	In the government sector	(5000 - 10,000) riyals	62	155	25.8065	No	I don't have any chronic diseases	0	3	0	0	0	0	0	0	0	0	0	0	0	0	0	2	0	0	0	0	2	7
From 18 to 30.	Female	Single	Saudi	Western Region	High school /Diploma	Do not work	Less than (5000) riyals	46	160	17.9687	No	I don't have any chronic diseases	0	0	0	2	0	0	0	1	0	0	0	2	0	0	0	0	0	0	0	0	2	7
From 18 to 30.	Male	Single	Saudi	Western Region	University	In the government sector	More than (10,000) riyals	80	185	23.3747	No	I don't have any chronic diseases	0	0	0	0	0	0	0	0	0	3	0	2	0	0	0	0	0	0	0	0	2	7
From 18 to 30.	Female	Single	Saudi	Western Region	High school /Diploma	Student	Less than (5000) riyals	65	160	25.3906	No	I don't have any chronic diseases	1	0	0	0	1	1	0	0	0	0	2	0	0	0	0	0	0	0	0	0	2	7
From 18 to 30.	Female	Single	Saudi	Central Region	University	Do not work	Less than (5000) riyals	65	159	25.711	No	I don't have any chronic diseases	0	2	0	0	0	3	0	0	0	0	0	0	0	0	0	0	0	0	0	0	2	7
From 18 to 30.	Female	Single	Saudi	Central Region	University	Student	Less than (5000) riyals	75	170	25.9516	No	I don't have any chronic diseases	0	0	0	0	0	0	0	0	2	3	0	0	0	0	0	0	0	0	0	0	2	7
From 41 to 50.	Female	Divorced	Saudi	Eastern Region	University	In the government sector	(5000 - 10,000) riyals	66	162	25.1486	No	I don't have any chronic diseases	1	0	0	1	0	0	0	0	0	0	1	1	0	0	0	1	0	0	0	0	2	7
From 31 to 40.	Male	Married	Saudi	Central Region	High school /Diploma	In the government sector	More than (10,000) riyals	63	159	24.9199	Yes	I don't have any chronic diseases	0	0	0	0	0	0	0	0	0	0	0	0	0	1	1	1	1	1	0	0	2	7
From 18 to 30.	Male	Single	Saudi	Central Region	University	In the private sector	(5000 - 10,000) riyals	95	181	28.9979	No	I don't have any chronic diseases	0	0	0	0	1	0	0	0	0	0	0	1	1	0	0	1	0	1	0	0	2	7
From 18 to 30.	Female	Single	Saudi	Western Region	University	Student	Less than (5000) riyals	68	161	26.2336	No	I don't have any chronic diseases	1	1	0	0	0	0	0	0	0	0	0	0	1	0	0	1	0	0	1	2	1	8
From 31 to 40.	Male	Married	Saudi	Western Region	High school /Diploma	In the government sector	(5000 - 10,000) riyals	70	169	24.5089	No	I don't have any chronic diseases	0	1	0	1	0	0	0	0	0	0	0	0	1	0	0	0	0	1	2	1	1	8
From 41 to 50.	Female	Married	Saudi	Western Region	Postgraduate	In the government sector	More than (10,000) riyals	52	150	23.1111	No	I don't have any chronic diseases	1	0	0	0	0	0	0	0	0	0	1	0	1	0	0	2	0	0	1	1	1	8
From 18 to 30.	Female	Single	Saudi	Central Region	University	Student	Less than (5000) riyals	75	154	31.6242	No	I don't have any chronic diseases	1	0	0	0	1	1	0	0	0	0	0	0	0	0	0	0	1	1	1	1	1	8
From 18 to 30.	Female	Single	Saudi	Western Region	University	In the private sector	(5000 - 10,000) riyals	50	157	20.2848	No	I don't have any chronic diseases	0	0	0	0	1	1	0	0	0	0	0	0	0	0	0	0	2	1	1	1	1	8
From 31 to 40.	Female	Single	Saudi	North Region	University	Do not work	Less than (5000) riyals	68	159	26.8977	No	I don't have any chronic diseases	0	0	0	0	0	0	0	0	0	0	0	0	0	0	0	0	2	1	3	1	1	8
From 18 to 30.	Male	Single	Saudi	North Region	University	Student	(5000 - 10,000) riyals	70	159	27.6888	No	I suffer from asthma	1	0	0	0	0	0	0	0	0	0	0	1	0	1	0	2	1	0	0	1	1	8
From 18 to 30.	Female	Single	Saudi	Southern Region	University	Student	Less than (5000) riyals	54	156	22.1893	No	I don't have any chronic diseases	0	0	0	0	1	1	0	1	0	0	0	1	0	0	1	0	1	0	0	1	1	8
From 18 to 30.	Male	Single	Saudi	Western Region	High school /Diploma	Student	Less than (5000) riyals	72	165	26.4463	Yes	I don't have any chronic diseases	0	0	0	0	0	2	0	0	0	0	1	1	0	1	0	0	1	0	0	1	1	8
From 18 to 30.	Female	Single	Saudi	Western Region	University	Student	Less than (5000) riyals	63.5	154	26.7752	No	I don't have any chronic diseases	0	1	0	1	0	0	0	1	0	0	0	1	0	1	0	0	1	0	0	1	1	8
From 18 to 30.	Female	Single	Saudi	Southern Region	University	Student	(5000 - 10,000) riyals	70	160	27.3437	No	I don't have any chronic diseases	0	0	0	1	1	1	0	0	0	0	0	0	0	0	1	1	1	0	0	1	1	8
From 31 to 40.	Male	Married	Saudi	Western Region	High school /Diploma	In the government sector	(5000 - 10,000) riyals	78	170	26.9896	ex smoker	I don't have any chronic diseases	0	0	0	0	1	0	0	1	0	0	0	0	0	1	1	1	1	0	0	1	1	8
From 18 to 30.	Female	Single	Saudi	Western Region	High school /Diploma	Student	More than (10,000) riyals	51	156	20.9566	No	I don't have any chronic diseases	0	0	0	0	0	0	0	0	0	0	0	1	1	0	2	1	1	0	0	1	1	8
From 51 to 60.	Female	Married	Saudi	Western Region	University	Retired	More than (10,000) riyals	65	155	27.0552	No	I don't have any chronic diseases	0	0	0	0	1	1	1	0	0	0	0	0	2	0	0	0	0	1	0	1	1	8
From 18 to 30.	Male	Single	Saudi	Western Region	High school /Diploma	Student	(5000 - 10,000) riyals	55	175	17.9592	No	I don't have any chronic diseases	0	0	0	0	1	0	0	1	0	3	0	0	0	0	0	0	0	0	2	0	1	8
From 31 to 40.	Female	Married	Saudi	Southern Region	University	Do not work	Less than (5000) riyals	75	149	33.7823	No	I don't have any chronic diseases	0	0	0	0	0	0	0	1	0	0	0	0	0	2	0	1	0	1	2	0	1	8
From 18 to 30.	Female	Married	Saudi	Southern Region	High school /Diploma	Do not work	Less than (5000) riyals	79	160	30.8594	No	I don't have any chronic diseases	1	0	0	0	0	0	0	0	0	0	2	0	0	0	0	2	1	0	1	0	1	8
From 51 to 60.	Male	Married	Saudi	Western Region	University	In the government sector	More than (10,000) riyals	87	160	33.9844	No	I suffer from high blood pressure	0	0	0	0	1	3	0	0	0	0	0	1	0	0	0	0	1	0	1	0	1	8
From 18 to 30.	Male	Single	Saudi	Western Region	University	Student	(5000 - 10,000) riyals	85	163	31.9922	No	I don't have any chronic diseases	0	1	0	0	0	0	0	0	0	0	0	1	1	1	0	0	2	0	1	0	1	8
From 18 to 30.	Female	Married	Saudi	Southern Region	University	In the private sector	Less than (5000) riyals	61	159	24.1288	No	I suffer from asthma	1	0	2	0	1	0	0	0	0	0	0	1	0	0	1	0	0	0	1	0	1	8
From 41 to 50.	Female	Divorced	Saudi	North Region	University	In the government sector	(5000 - 10,000) riyals	105	164	39.0393	No	I don't have any chronic diseases	0	0	0	0	2	0	0	1	0	3	0	0	0	0	0	0	0	0	1	0	1	8
From 31 to 40.	Female	Married	Saudi	Southern Region	High school /Diploma	In the government sector	More than (10,000) riyals	94	155	39.1259	No	I don't have any chronic diseases	1	0	0	0	1	0	0	0	0	0	0	0	0	0	1	1	1	1	1	0	1	8
From 18 to 30.	Female	Single	Saudi	Western Region	University	In the government sector	Less than (5000) riyals	49	166	17.782	No	I don't have any chronic diseases	0	0	0	1	0	0	0	0	0	0	1	1	0	0	0	1	1	1	1	0	1	8
From 41 to 50.	Male	Married	Saudi	Central Region	High school /Diploma	In the government sector	More than (10,000) riyals	75	170	25.9516	Yes	I don't have any chronic diseases	1	1	0	0	0	0	0	0	0	3	0	0	0	0	0	0	0	1	1	0	1	8
From 18 to 30.	Female	Single	Saudi	Western Region	High school /Diploma	In the government sector	Less than (5000) riyals	45	160	17.5781	Yes	I don't have any chronic diseases	0	0	0	1	0	0	0	0	0	0	0	1	0	0	0	2	0	0	3	0	1	8
From 18 to 30.	Female	Single	Saudi	Southern Region	University	Student	More than (10,000) riyals	52	166	18.8707	No	I don't have any chronic diseases	0	0	0	0	0	0	0	0	0	0	0	0	0	0	0	2	1	1	3	0	1	8
From 18 to 30.	Male	Single	Saudi	Western Region	University	Student	(5000 - 10,000) riyals	116	170	40.1384	No	I don't have any chronic diseases	0	0	0	0	0	0	0	0	0	0	0	1	0	0	0	2	0	1	3	0	1	8
From 18 to 30.	Female	Single	Saudi	Southern Region	University	In the government sector	More than (10,000) riyals	37	152	16.0145	No	I don't have any chronic diseases	0	0	0	2	1	0	0	0	0	0	0	0	0	0	0	0	0	1	3	0	1	8
From 18 to 30.	Female	Single	Saudi	North Region	University	Student	More than (10,000) riyals	70	163	26.3465	No	I don't have any chronic diseases	0	0	0	1	0	0	0	0	0	0	1	1	1	1	1	0	1	0	0	0	1	8
From 31 to 40.	Male	Married	Saudi	Central Region	High school /Diploma	In the private sector	(5000 - 10,000) riyals	70	169	24.5089	Yes	I don't have any chronic diseases	1	0	0	0	1	1	1	1	0	0	0	1	0	0	0	0	1	0	0	0	1	8
From 18 to 30.	Female	Single	Saudi	Central Region	University	Student	Less than (5000) riyals	61	154	25.721	No	I don't have any chronic diseases	0	0	0	0	1	1	0	3	0	0	1	0	0	0	0	0	1	0	0	0	1	8
From 18 to 30.	Female	Single	Saudi	Western Region	University	Student	(5000 - 10,000) riyals	50	160	19.5312	No	I don't have any chronic diseases	0	0	1	0	1	0	0	1	0	0	0	0	1	0	1	1	1	0	0	0	1	8
From 31 to 40.	Female	Married	Saudi	Western Region	High school /Diploma	Do not work	Less than (5000) riyals	60	171	20.5191	No	I don't have any chronic diseases	0	0	0	0	1	1	0	1	0	0	0	1	1	0	0	1	1	0	0	0	1	8
From 18 to 30.	Female	Married	Saudi	Eastern Region	University	In the private sector	(5000 - 10,000) riyals	75	170	25.9516	Yes	I don't have any chronic diseases	0	0	0	0	1	0	1	0	0	0	0	1	1	0	1	0	2	0	0	0	1	8
From 41 to 50.	Female	Married	Saudi	Central Region	Middle school	Do not work	(5000 - 10,000) riyals	90	156	36.9822	No	I suffer from high blood pressure	0	0	0	0	0	0	0	0	0	3	0	0	0	0	1	1	2	0	0	0	1	8
From 18 to 30.	Female	Single	Saudi	Southern Region	University	Student	More than (10,000) riyals	44	151	19.2974	No	I don't have any chronic diseases	0	1	0	2	1	0	0	0	0	1	1	0	0	0	1	0	0	0	0	0	1	8
From 41 to 50.	Female	Married	Saudi	Western Region	High school /Diploma	In the private sector	More than (10,000) riyals	72	156	29.5858	Yes	I don't have any chronic diseases	1	0	0	0	0	0	0	0	0	0	0	1	0	0	0	3	1	1	0	0	1	8
From 18 to 30.	Female	Single	Saudi	Western Region	University	Student	More than (10,000) riyals	45	157	18.2563	No	I don't have any chronic diseases	0	0	0	1	0	0	0	1	0	0	0	1	0	0	0	2	1	1	0	0	1	8
From 41 to 50.	Female	Single	Saudi	Central Region	University	Student	Less than (5000) riyals	66	145	31.3912	No	I don't have any chronic diseases	1	0	0	0	0	2	0	0	0	0	0	1	1	0	0	0	1	1	0	0	1	8
From 18 to 30.	Female	Single	Saudi	Central Region	High school /Diploma	Student	More than (10,000) riyals	63	160	24.6094	No	I suffer from high cholesterol	1	0	0	0	0	0	0	0	0	0	0	3	0	2	0	0	0	1	0	0	1	8
From 18 to 30.	Female	Single	Saudi	Western Region	High school /Diploma	Student	More than (10,000) riyals	49	167	17.5697	No	I don't have any chronic diseases	0	0	0	1	0	0	0	2	0	0	1	0	0	0	1	1	0	1	0	0	1	8
From 31 to 40.	Male	Married	Saudi	Central Region	Postgraduate	In the government sector	More than (10,000) riyals	95	168	33.6593	Yes	I don't have any chronic diseases	0	0	0	0	1	1	1	0	0	0	0	1	1	0	0	1	0	1	0	0	1	8
From 18 to 30.	Male	Single	Saudi	Western Region	University	Student	Less than (5000) riyals	75	176	24.2123	ex smoker	I don't have any chronic diseases	0	0	0	0	0	0	0	0	0	0	0	0	2	0	2	0	0	0	0	1	3	8
From 18 to 30.	Female	Single	Saudi	Central Region	University	In the private sector	Less than (5000) riyals	90	154	37.9491	Yes	I suffer from high blood pressure , I suffer from asthma	0	0	0	0	0	0	0	0	0	0	0	0	0	0	0	1	0	1	3	0	3	8
From 18 to 30.	Female	Single	Saudi	Western Region	University	Student	Less than (5000) riyals	40	158	16.0231	No	I don't have any chronic diseases	1	0	0	0	0	0	0	1	0	0	0	0	1	0	0	1	1	0	0	0	3	8
From 18 to 30.	Male	Single	Saudi	Western Region	University	Student	(5000 - 10,000) riyals	53	166	19.2336	Yes	I don't have any chronic diseases	0	1	0	0	3	0	0	1	0	0	0	0	0	0	0	1	0	0	0	2	0	8
From 18 to 30.	Male	Single	Saudi	Central Region	University	Student	Less than (5000) riyals	102	163	38.3906	ex smoker	I don't have any chronic diseases	0	0	0	0	1	0	0	0	0	1	0	0	1	0	0	0	1	0	1	3	0	8
From 41 to 50.	Male	Married	Saudi	Western Region	Postgraduate	In the government sector	More than (10,000) riyals	80	172	27.0416	No	I don't have any chronic diseases	0	0	0	0	0	0	0	3	0	0	2	0	0	0	0	0	0	0	0	3	0	8
From 51 to 60.	Male	Married	Saudi	Western Region	University	Retired	More than (10,000) riyals	82	168	29.0533	Yes	I suffer from high blood pressure , I suffer from diabetes	0	0	1	0	0	0	0	0	0	0	0	1	0	0	1	0	1	1	2	1	0	8
From 18 to 30.	Male	Single	Saudi	Western Region	University	Student	More than (10,000) riyals	63	178	19.8839	No	I don't have any chronic diseases	1	0	0	1	1	0	0	0	0	0	0	1	0	0	1	0	1	0	1	1	0	8
From 18 to 30.	Male	Single	Saudi	Eastern Region	University	In the government sector	More than (10,000) riyals	92	173	30.7394	Yes	I don't have any chronic diseases	0	0	0	0	1	0	0	0	0	1	1	0	1	0	1	0	1	0	1	1	0	8
From 41 to 50.	Female	Married	Saudi	Southern Region	University	In the government sector	More than (10,000) riyals	68	154	28.6726	No	I don't have any chronic diseases	0	2	0	1	1	0	0	0	0	0	1	0	0	0	0	0	1	0	1	1	0	8
From 18 to 30.	Female	Single	Saudi	Western Region	High school /Diploma	Do not work	Less than (5000) riyals	56	159	22.151	No	I don't have any chronic diseases	0	2	1	0	0	0	1	0	0	0	1	1	0	0	0	0	0	0	1	1	0	8
From 18 to 30.	Female	Single	Saudi	Western Region	University	Student	(5000 - 10,000) riyals	43	162	16.3847	No	I don't have any chronic diseases	0	0	0	0	1	0	0	1	0	3	0	1	0	0	0	0	0	0	1	1	0	8
From 18 to 30.	Female	Single	Saudi	Western Region	University	Student	More than (10,000) riyals	50	160	19.5312	No	I don't have any chronic diseases	1	0	0	0	0	0	0	0	0	1	1	1	0	0	0	0	1	1	1	1	0	8
From 18 to 30.	Female	Single	Saudi	Central Region	University	Student	Less than (5000) riyals	60	150	26.6667	No	I don't have any chronic diseases	0	0	2	0	0	0	0	1	0	0	1	0	0	0	0	0	1	1	1	1	0	8
From 18 to 30.	Female	Single	Saudi	Western Region	University	Do not work	More than (10,000) riyals	70	156	28.764	No	I don't have any chronic diseases	0	0	0	1	1	1	0	0	0	0	0	0	0	0	0	1	1	1	1	1	0	8
From 51 to 60.	Female	Married	Saudi	Western Region	University	In the government sector	More than (10,000) riyals	67	160	26.1719	No	I don't have any chronic diseases	1	0	0	0	1	0	0	1	0	0	0	1	0	0	1	0	0	1	1	1	0	8
From 41 to 50.	Female	Married	Saudi	Western Region	High school /Diploma	In the government sector	More than (10,000) riyals	70	165	25.7117	No	I suffer from diabetes , I suffer from high cholesterol , I suffer from cardiovascular disease	0	0	0	0	0	0	0	0	0	0	0	1	1	0	2	1	0	1	1	1	0	8
From 51 to 60.	Male	Married	Saudi	Southern Region	High school /Diploma	In the government sector	More than (10,000) riyals	88	166	31.935	No	I suffer from high blood pressure , I suffer from diabetes	0	0	0	0	0	0	0	0	0	0	0	1	0	0	1	0	1	1	3	1	0	8
From 31 to 40.	Male	Single	Saudi	Central Region	High school /Diploma	In the government sector	(5000 - 10,000) riyals	100	180	30.8642	ex smoker	I don't have any chronic diseases	0	0	0	0	0	0	1	0	0	0	0	0	0	0	0	2	0	1	3	1	0	8
From 18 to 30.	Female	Single	Saudi	Western Region	University	Student	(5000 - 10,000) riyals	35	150	15.5556	No	I suffer from asthma	0	0	1	0	0	0	0	0	0	0	1	0	1	0	1	2	1	0	0	1	0	8
From 18 to 30.	Male	Married	Saudi	Southern Region	University	In the government sector	(5000 - 10,000) riyals	78	172	26.3656	ex smoker	I don't have any chronic diseases	0	0	0	0	0	0	1	1	0	1	0	1	1	0	1	0	1	0	0	1	0	8
From 18 to 30.	Female	Married	Saudi	Southern Region	High school /Diploma	Do not work	Less than (5000) riyals	73	160	28.5156	No	I don't have any chronic diseases	1	0	0	1	1	0	0	1	0	0	0	0	0	1	1	0	1	0	0	1	0	8
From 31 to 40.	Female	Married	Saudi	North Region	University	Do not work	Less than (5000) riyals	71	162	27.0538	No	I suffer from asthma	1	0	0	0	0	0	1	1	0	0	2	0	1	0	0	0	1	0	0	1	0	8
From 18 to 30.	Female	Single	Saudi	North Region	University	Student	(5000 - 10,000) riyals	65	159	25.711	No	I don't have any chronic diseases	1	0	0	0	0	0	0	0	0	0	0	0	2	0	1	1	2	0	0	1	0	8
From 51 to 60.	Female	Married	Saudi	Western Region	University	Retired	More than (10,000) riyals	90	155	37.461	No	I suffer from high blood pressure , I suffer from diabetes , I suffer from high cholesterol	0	0	0	0	0	0	0	0	0	0	0	1	1	1	1	1	2	0	0	1	0	8
From 18 to 30.	Female	Single	Saudi	Western Region	High school /Diploma	Student	More than (10,000) riyals	74	159	29.271	Yes	I don't have any chronic diseases	0	0	0	0	0	0	0	0	0	0	1	1	0	2	1	2	0	0	0	1	0	8
From 18 to 30.	Male	Married	Saudi	Southern Region	High school /Diploma	In the government sector	(5000 - 10,000) riyals	75	173	25.0593	Yes	I don't have any chronic diseases	1	1	0	2	0	0	0	0	0	0	1	1	0	0	1	0	0	0	0	1	0	8
From 18 to 30.	Female	Married	Saudi	Central Region	University	Student	More than (10,000) riyals	69	155	28.7201	No	I don't have any chronic diseases	0	0	0	1	1	0	0	1	0	0	1	1	1	0	1	0	0	0	0	1	0	8
From 18 to 30.	Male	Single	Saudi	Central Region	University	Student	(5000 - 10,000) riyals	53	174	17.5056	Yes	I don't have any chronic diseases	1	0	0	1	1	1	0	0	0	0	0	1	1	0	1	0	0	0	0	1	0	8
From 18 to 30.	Male	Single	Saudi	Eastern Region	University	Student	More than (10,000) riyals	80	168	28.3447	No	I don't have any chronic diseases	1	0	0	0	1	1	0	0	0	1	1	2	0	0	0	0	0	0	0	1	0	8
From 18 to 30.	Female	Single	Saudi	Southern Region	University	Student	Less than (5000) riyals	47	165	17.2635	No	I don't have any chronic diseases	0	0	0	1	0	1	1	0	0	3	0	0	1	0	0	0	0	0	0	1	0	8
From 41 to 50.	Female	Married	Saudi	Western Region	University	Do not work	More than (10,000) riyals	65	160	25.3906	Yes	I don't have any chronic diseases	0	0	0	0	1	0	0	2	0	1	2	0	0	1	0	0	0	0	0	1	0	8
From 41 to 50.	Female	Married	Saudi	Eastern Region	University	In the government sector	More than (10,000) riyals	86	155	35.796	No	I don't have any chronic diseases	0	2	0	0	0	0	1	0	0	0	0	1	1	0	2	0	0	0	0	1	0	8
From 31 to 40.	Female	Married	Saudi	Western Region	Primary school	Do not work	More than (10,000) riyals	114	170	39.4464	No	I suffer from high blood pressure , I suffer from diabetes , I suffer from high cholesterol , I suffer from cardiovascular disease	1	0	0	1	1	0	0	0	0	0	1	0	1	0	2	0	0	0	0	1	0	8
From 18 to 30.	Male	Single	Saudi	Central Region	University	In the private sector	(5000 - 10,000) riyals	98	171	33.5146	Yes	I don't have any chronic diseases	0	0	0	0	0	3	0	0	0	0	0	2	0	0	1	1	0	0	0	1	0	8
From 18 to 30.	Female	Single	Saudi	Central Region	University	Student	Less than (5000) riyals	59	170	20.4152	No	I don't have any chronic diseases	0	1	0	1	0	0	0	0	0	0	1	1	0	0	1	0	1	1	0	1	0	8
From 18 to 30.	Female	Single	Saudi	Southern Region	University	Student	Less than (5000) riyals	50	155	20.8117	No	I suffer from high cholesterol	0	1	0	0	1	0	0	2	0	0	0	0	0	1	0	0	1	1	0	1	0	8
From 41 to 50.	Male	Married	Saudi	Western Region	University	In the government sector	More than (10,000) riyals	75	178	23.6713	ex smoker	I don't have any chronic diseases	0	0	0	0	0	0	1	1	0	0	0	1	1	1	0	0	1	1	0	1	0	8
From 18 to 30.	Male	Single	Saudi	Western Region	University	Student	Less than (5000) riyals	70	179	21.847	No	I don't have any chronic diseases	1	0	0	0	0	0	0	0	0	0	0	0	1	1	1	1	1	1	0	1	0	8
From 18 to 30.	Female	Single	Saudi	Central Region	High school /Diploma	Student	More than (10,000) riyals	52	159	20.5688	No	I don't have any chronic diseases	0	0	0	0	0	0	0	0	0	1	0	1	1	0	1	0	2	1	0	1	0	8
From 18 to 30.	Male	Single	Saudi	Southern Region	University	Student	Less than (5000) riyals	75	172	25.3515	Yes	I don't have any chronic diseases	1	0	0	1	2	0	0	0	0	0	0	0	1	0	1	0	0	1	0	1	0	8
From 41 to 50.	Female	Married	Saudi	Southern Region	High school /Diploma	Do not work	(5000 - 10,000) riyals	84	156	34.5168	No	I don't have any chronic diseases	0	0	0	0	0	0	0	0	0	3	0	0	0	0	0	1	1	1	2	0	0	8
From 18 to 30.	Female	Single	Saudi	Western Region	University	Student	More than (10,000) riyals	37	150	16.4444	No	I don't have any chronic diseases	0	0	0	1	0	0	1	0	0	0	1	1	1	0	0	0	0	1	2	0	0	8
From 18 to 30.	Female	Single	Saudi	Western Region	University	Student	Less than (5000) riyals	61	157	24.7475	No	I don't have any chronic diseases	0	0	0	0	0	0	0	0	0	1	3	1	0	0	0	0	0	2	1	0	0	8
From 18 to 30.	Female	Married	Saudi	Southern Region	University	Do not work	More than (10,000) riyals	69	163	25.9701	No	I don't have any chronic diseases	1	2	0	0	1	0	0	0	0	0	0	2	0	0	0	0	1	0	1	0	0	8
From 41 to 50.	Female	Married	Saudi	Western Region	University	In the government sector	More than (10,000) riyals	65	168	23.03	Yes	I don't have any chronic diseases	0	0	0	1	0	0	1	0	0	0	0	0	1	0	2	1	1	0	1	0	0	8
From 31 to 40.	Male	Married	Saudi	Western Region	University	In the government sector	More than (10,000) riyals	80	173	26.7299	No	I don't have any chronic diseases	0	2	0	0	0	0	1	1	0	0	0	0	0	3	0	0	0	0	1	0	0	8
From 31 to 40.	Female	Married	Saudi	Southern Region	High school /Diploma	Do not work	Less than (5000) riyals	70	170	24.2215	No	I suffer from high cholesterol	1	0	0	1	0	0	0	0	0	0	2	2	0	0	0	1	0	0	1	0	0	8
From 41 to 50.	Female	Married	Saudi	Central Region	University	Do not work	More than (10,000) riyals	88	163	33.1213	No	I don't have any chronic diseases	0	0	0	0	0	0	0	0	0	2	0	0	0	1	2	0	1	1	1	0	0	8
From 51 to 60.	Male	Married	Saudi	Western Region	Postgraduate	In the government sector	More than (10,000) riyals	87	168	30.8248	Yes	I don't have any chronic diseases	1	0	0	1	1	0	0	0	0	1	0	1	1	0	0	0	0	1	1	0	0	8
From 51 to 60.	Female	Married	Saudi	Southern Region	High school /Diploma	Retired	(5000 - 10,000) riyals	100	155	41.6233	No	I don't have any chronic diseases	0	0	0	0	0	0	0	0	0	0	1	0	0	1	2	0	1	0	3	0	0	8
From 18 to 30.	Male	Single	Saudi	Western Region	High school /Diploma	Student	(5000 - 10,000) riyals	120	183	35.8327	No	I don't have any chronic diseases	0	0	0	0	0	0	0	0	0	1	0	3	1	0	0	0	0	0	3	0	0	8
From 51 to 60.	Female	Married	Saudi	Central Region	Primary school	Do not work	(5000 - 10,000) riyals	67	145	31.8668	No	I suffer from diabetes	0	0	0	0	2	0	0	0	0	2	0	0	0	0	1	1	0	2	0	0	0	8
From 18 to 30.	Female	Single	Saudi	Western Region	University	Student	Less than (5000) riyals	53	153	22.6409	No	I don't have any chronic diseases	0	0	0	0	0	0	0	2	0	1	1	1	1	0	1	0	1	0	0	0	0	8
From 18 to 30.	Female	Single	Saudi	Western Region	University	Student	Less than (5000) riyals	40	151	17.5431	No	I don't have any chronic diseases	0	0	0	0	0	0	0	2	0	1	1	1	1	0	1	0	1	0	0	0	0	8
From 18 to 30.	Male	Single	Saudi	Southern Region	University	In the private sector	(5000 - 10,000) riyals	98	178	30.9304	Yes	I don't have any chronic diseases	0	0	1	1	0	0	1	2	0	0	0	0	1	0	1	0	1	0	0	0	0	8
From 18 to 30.	Male	Single	Saudi	North Region	University	Student	Less than (5000) riyals	66	178	20.8307	No	I don't have any chronic diseases	1	0	0	1	1	0	1	0	0	0	1	0	0	1	1	0	1	0	0	0	0	8
From 51 to 60.	Female	Married	Saudi	Central Region	Middle school	Do not work	Less than (5000) riyals	80	156	32.8731	No	I don't have any chronic diseases	0	0	0	1	2	0	1	0	0	0	0	1	2	0	0	0	1	0	0	0	0	8
From 41 to 50.	Female	Married	Saudi	Western Region	Middle school	Do not work	More than (10,000) riyals	157	158	62.8906	No	I suffer from high blood pressure , I suffer from asthma	1	0	1	0	0	0	1	1	0	0	1	1	1	0	0	0	1	0	0	0	0	8
From 18 to 30.	Female	Single	Saudi	Western Region	University	In the private sector	(5000 - 10,000) riyals	43	162	16.3847	No	I don't have any chronic diseases	0	0	2	0	1	0	0	2	0	0	0	1	1	0	0	0	1	0	0	0	0	8
From 18 to 30.	Female	Single	Saudi	Western Region	University	Student	(5000 - 10,000) riyals	43	159	17.0088	No	I don't have any chronic diseases	1	0	0	1	1	0	1	1	0	0	1	0	0	1	0	0	1	0	0	0	0	8
From 18 to 30.	Male	Single	Saudi	Central Region	High school /Diploma	Student	More than (10,000) riyals	72	180	22.2222	ex smoker	I don't have any chronic diseases	0	0	0	0	0	0	1	1	1	0	1	1	1	1	0	0	1	0	0	0	0	8
From 18 to 30.	Female	Single	Saudi	Western Region	High school /Diploma	Do not work	Less than (5000) riyals	79	166	28.6689	No	I don't have any chronic diseases	0	0	0	0	1	0	0	0	0	3	0	0	0	1	2	0	1	0	0	0	0	8
From 31 to 40.	Female	Single	Saudi	Central Region	University	In the private sector	(5000 - 10,000) riyals	90	150	40	No	I suffer from high blood pressure	0	0	0	0	1	0	0	1	0	1	0	2	0	0	1	1	1	0	0	0	0	8
From 41 to 50.	Female	Married	Saudi	Central Region	High school /Diploma	Do not work	Less than (5000) riyals	56	170	19.3772	No	I suffer from high cholesterol	0	0	0	1	1	1	1	0	0	0	1	0	0	0	1	1	1	0	0	0	0	8
From 18 to 30.	Female	Single	Saudi	Western Region	University	Student	(5000 - 10,000) riyals	44	156	18.0802	No	I don't have any chronic diseases	1	1	0	1	1	0	0	0	0	0	1	0	0	0	1	1	1	0	0	0	0	8
From 18 to 30.	Female	Married	Saudi	Southern Region	High school /Diploma	Do not work	(5000 - 10,000) riyals	55	153	23.4952	No	I don't have any chronic diseases	0	0	0	0	0	0	1	1	0	0	1	1	1	0	1	1	1	0	0	0	0	8
From 41 to 50.	Female	Divorced	Saudi	Eastern Region	University	In the government sector	More than (10,000) riyals	51	150	22.6667	ex smoker	I don't have any chronic diseases	0	0	0	1	0	0	0	0	0	0	1	1	1	1	1	1	1	0	0	0	0	8
From 18 to 30.	Female	Single	Saudi	Western Region	University	Student	More than (10,000) riyals	59	165	21.6713	No	I don't have any chronic diseases	0	1	0	1	0	0	1	0	0	0	1	1	1	0	0	1	1	0	0	0	0	8
From 18 to 30.	Female	Single	Saudi	Southern Region	University	Student	More than (10,000) riyals	56	148	25.5661	No	I don't have any chronic diseases	0	0	0	1	1	0	0	1	0	0	0	0	1	0	2	1	1	0	0	0	0	8
From 18 to 30.	Female	Single	Saudi	Eastern Region	University	Student	More than (10,000) riyals	69	160	26.9531	No	I don't have any chronic diseases	1	0	0	0	0	0	0	0	0	0	0	0	2	0	1	1	3	0	0	0	0	8
From 18 to 30.	Male	Single	Saudi	Southern Region	University	Student	More than (10,000) riyals	62	170	21.4533	Yes	I don't have any chronic diseases	0	0	0	0	0	0	0	0	0	0	0	2	0	0	2	2	2	0	0	0	0	8
From 31 to 40.	Female	Single	Saudi	Southern Region	High school /Diploma	Do not work	Less than (5000) riyals	65	155	27.0552	No	I don't have any chronic diseases	0	0	0	2	0	0	0	0	0	0	2	1	0	0	1	0	2	0	0	0	0	8
From 18 to 30.	Female	Single	Saudi	Central Region	University	Student	Less than (5000) riyals	58	152	25.1039	No	I don't have any chronic diseases	0	3	0	0	0	0	0	1	0	0	0	1	1	0	0	2	0	0	0	0	0	8
From 18 to 30.	Male	Single	Saudi	Central Region	High school /Diploma	In the government sector	(5000 - 10,000) riyals	70	170	24.2215	No	I don't have any chronic diseases	0	0	0	0	1	0	1	2	0	0	1	1	1	0	1	0	0	0	0	0	0	8
From 18 to 30.	Male	Single	Saudi	Southern Region	University	Student	Less than (5000) riyals	50	160	19.5312	No	I don't have any chronic diseases	1	0	1	1	0	0	1	1	0	0	0	1	0	1	1	0	0	0	0	0	0	8
From 41 to 50.	Male	Married	Saudi	Western Region	University	In the government sector	More than (10,000) riyals	80	162	30.4832	No	I don't have any chronic diseases	0	0	1	2	0	1	1	0	0	0	0	0	1	1	1	0	0	0	0	0	0	8
From 18 to 30.	Female	Single	Saudi	North Region	University	Do not work	More than (10,000) riyals	54	152	23.3726	No	I don't have any chronic diseases	1	1	0	1	0	0	1	1	0	0	0	1	0	2	0	0	0	0	0	0	0	8
From 18 to 30.	Male	Single	Saudi	Southern Region	University	Do not work	Less than (5000) riyals	64	168	22.6757	No	I don't have any chronic diseases	0	1	0	0	0	0	0	0	0	3	0	2	0	2	0	0	0	0	0	0	0	8
From 18 to 30.	Male	Single	Saudi	Southern Region	University	Do not work	More than (10,000) riyals	70	170	24.2215	No	I suffer from asthma	0	0	0	0	0	1	0	0	0	3	2	2	0	0	0	0	0	0	0	0	0	8
From 18 to 30.	Female	Single	Saudi	Central Region	High school /Diploma	Student	Less than (5000) riyals	45.5	156	18.6966	No	I don't have any chronic diseases	0	1	1	1	2	1	2	0	0	0	0	0	0	0	0	0	0	0	0	0	0	8
From 51 to 60.	Male	Married	Saudi	Central Region	University	In the private sector	More than (10,000) riyals	90	170	31.1419	No	I suffer from diabetes	0	1	0	0	0	1	1	2	0	0	1	0	2	0	0	0	0	0	0	0	0	8
From 18 to 30.	Female	Single	Saudi	North Region	University	Student	(5000 - 10,000) riyals	45	157	18.2563	No	I don't have any chronic diseases	1	0	0	0	1	1	0	0	0	1	1	2	1	0	0	0	0	0	0	0	0	8
From 41 to 50.	Male	Married	Saudi	North Region	University	In the government sector	(5000 - 10,000) riyals	88	198	22.4467	No	I don't have any chronic diseases	0	2	0	0	0	0	0	3	0	0	0	2	1	0	0	0	0	0	0	0	0	8
From 18 to 30.	Female	Single	Saudi	Central Region	High school /Diploma	Student	More than (10,000) riyals	89	156	36.5713	No	I don't have any chronic diseases	0	0	0	2	1	3	1	0	0	0	0	0	1	0	0	0	0	0	0	0	0	8
From 41 to 50.	Female	Married	Saudi	Central Region	University	In the government sector	More than (10,000) riyals	84	160	32.8125	No	I don't have any chronic diseases	1	0	1	0	1	0	0	0	0	0	0	2	0	1	2	0	0	0	0	0	0	8
From 18 to 30.	Female	Single	Saudi	Western Region	University	Student	More than (10,000) riyals	51	158	20.4294	No	I don't have any chronic diseases	1	1	0	0	0	0	0	0	0	0	1	1	0	2	1	1	0	0	0	0	0	8
From 31 to 40.	Male	Married	Saudi	Central Region	University	In the government sector	(5000 - 10,000) riyals	90	176	29.0548	No	I don't have any chronic diseases	1	0	0	0	0	0	1	1	0	1	1	0	1	0	1	1	0	0	0	0	0	8
From 31 to 40.	Male	Married	Saudi	Central Region	University	In the government sector	(5000 - 10,000) riyals	79	165	29.0174	ex smoker	I don't have any chronic diseases	1	0	0	0	0	0	0	0	0	0	1	2	0	0	0	2	1	1	0	0	0	8
From 18 to 30.	Female	Single	Saudi	Eastern Region	University	Student	Less than (5000) riyals	49	156	20.1348	No	I don't have any chronic diseases	0	0	0	0	0	0	0	3	0	0	0	0	1	2	0	0	1	1	0	0	0	8
From 18 to 30.	Female	Single	Saudi	Western Region	University	Student	More than (10,000) riyals	50	163	18.8189	No	I don't have any chronic diseases	0	0	1	1	0	0	1	1	0	0	0	1	1	0	0	0	1	1	0	0	0	8
From 18 to 30.	Male	Single	Saudi	Eastern Region	University	Student	Less than (5000) riyals	75	174	24.7721	No	I don't have any chronic diseases	0	0	0	2	2	0	0	0	0	1	0	0	0	0	0	1	1	1	0	0	0	8
From 18 to 30.	Male	Single	Saudi	Southern Region	University	Student	More than (10,000) riyals	72	179	22.4712	No	I don't have any chronic diseases	1	0	0	1	0	0	0	1	0	0	0	1	1	0	0	1	1	1	0	0	0	8
From 51 to 60.	Male	Married	Saudi	Western Region	High school /Diploma	In the government sector	Less than (5000) riyals	76	166	27.5802	Yes	I don't have any chronic diseases	2	1	0	0	0	0	0	0	0	1	0	1	0	0	0	0	2	1	0	0	0	8
From 18 to 30.	Female	Married	Saudi	Western Region	University	Do not work	(5000 - 10,000) riyals	55	156	22.6003	No	I don't have any chronic diseases	0	0	0	0	1	0	0	0	0	0	1	0	1	0	1	1	2	1	0	0	0	8
From 31 to 40.	Female	Married	Saudi	Western Region	University	In the private sector	Less than (5000) riyals	75	165	27.5482	No	I don't have any chronic diseases	0	1	1	1	0	1	0	1	1	0	0	0	0	0	1	0	0	1	0	0	0	8
From 18 to 30.	Female	Divorced	Saudi	Western Region	University	Student	Less than (5000) riyals	50	150	22.2222	No	I don't have any chronic diseases	0	0	0	1	0	0	0	0	0	3	0	1	1	0	1	0	0	1	0	0	0	8
From 18 to 30.	Female	Married	Saudi	Western Region	University	Student	Less than (5000) riyals	53	162	20.1951	No	I don't have any chronic diseases	0	1	0	0	0	0	1	1	0	1	0	0	0	1	2	0	0	1	0	0	0	8
From 18 to 30.	Male	Single	Saudi	Southern Region	University	Student	More than (10,000) riyals	68	178	21.4619	Yes	I don't have any chronic diseases	0	0	0	0	0	0	0	0	0	0	0	1	0	0	1	0	1	0	2	1	2	8
From 18 to 30.	Female	Married	Saudi	Western Region	University	In the private sector	More than (10,000) riyals	50	167	17.9282	Yes	I suffer from asthma	0	0	0	0	0	0	0	0	0	0	1	0	1	0	0	1	1	0	1	1	2	8
From 41 to 50.	Female	Married	Saudi	Central Region	Middle school	Do not work	(5000 - 10,000) riyals	60	149	27.0258	No	I don't have any chronic diseases	0	0	0	0	1	0	0	0	0	0	1	0	0	0	0	0	1	1	1	1	2	8
From 31 to 40.	Male	Married	Saudi	Western Region	Postgraduate	In the government sector	More than (10,000) riyals	98	168	34.7222	No	I don't have any chronic diseases	0	0	0	0	0	0	0	0	0	0	0	0	1	1	0	0	1	1	1	1	2	8
From 18 to 30.	Male	Single	Saudi	Southern Region	University	Student	More than (10,000) riyals	55	158	22.0317	ex smoker	I suffer from asthma	0	0	0	1	0	0	0	0	1	0	1	0	0	0	0	0	0	1	1	1	2	8
From 41 to 50.	Female	Married	Saudi	Western Region	University	In the government sector	More than (10,000) riyals	56	149	25.2241	No	I don't have any chronic diseases	0	0	0	0	0	0	0	0	0	0	0	0	0	0	0	0	2	0	3	1	2	8
From 18 to 30.	Female	Single	Saudi	Southern Region	University	Student	Less than (5000) riyals	55	149	24.7737	No	I don't have any chronic diseases	0	0	0	0	1	1	0	0	0	0	0	0	0	0	0	0	0	0	3	1	2	8
From 18 to 30.	Female	Single	Saudi	North Region	University	Student	(5000 - 10,000) riyals	80	160	31.25	No	I don't have any chronic diseases	1	0	0	1	0	0	0	0	0	0	2	0	0	0	0	0	1	0	0	1	2	8
From 18 to 30.	Female	Single	Saudi	Western Region	University	Student	Less than (5000) riyals	70	163	26.3465	No	I don't have any chronic diseases	0	0	0	0	0	0	1	0	0	0	0	0	1	0	1	1	1	0	0	1	2	8
From 18 to 30.	Female	Single	Saudi	Western Region	University	Student	More than (10,000) riyals	52	162	19.8141	No	I don't have any chronic diseases	2	0	0	0	0	0	0	0	0	1	2	0	0	0	0	0	0	0	0	1	2	8
From 41 to 50.	Female	Married	Saudi	Southern Region	High school /Diploma	Retired	More than (10,000) riyals	52	156	21.3675	No	I don't have any chronic diseases	0	0	0	0	0	0	0	1	0	0	0	1	1	0	2	0	0	0	0	1	2	8
From 51 to 60.	Female	Married	Saudi	Southern Region	University	Retired	(5000 - 10,000) riyals	66	150	29.3333	No	I suffer from diabetes	0	0	0	0	0	0	0	0	0	0	0	1	0	0	0	3	0	1	0	1	2	8
From 41 to 50.	Female	Married	Saudi	Central Region	University	In the private sector	More than (10,000) riyals	82	153	35.0293	No	I don't have any chronic diseases	0	0	0	0	0	0	0	0	0	0	0	2	1	0	1	0	0	1	0	1	2	8
From 18 to 30.	Female	Married	Saudi	Western Region	University	Do not work	(5000 - 10,000) riyals	64	158	25.6369	No	I don't have any chronic diseases	1	0	0	0	0	0	0	0	0	3	0	0	0	0	0	0	1	0	1	0	2	8
From 18 to 30.	Female	Single	Saudi	Southern Region	University	Student	More than (10,000) riyals	60	156	24.6548	No	I don't have any chronic diseases	1	0	0	1	0	0	0	0	0	0	0	2	0	0	0	1	0	0	1	0	2	8
From 18 to 30.	Male	Single	Saudi	North Region	University	Student	More than (10,000) riyals	112	178	35.3491	No	I don't have any chronic diseases	0	0	0	0	0	0	0	0	0	3	0	0	0	0	0	0	0	0	3	0	2	8
From 41 to 50.	Female	Married	Saudi	North Region	University	In the government sector	More than (10,000) riyals	64	155	26.6389	No	I don't have any chronic diseases	0	0	0	0	0	0	0	0	0	1	0	0	0	0	0	0	1	1	3	0	2	8
From 31 to 40.	Female	Married	Saudi	Eastern Region	University	In the private sector	More than (10,000) riyals	55	144	26.5239	Yes	I don't have any chronic diseases	0	0	0	0	0	0	0	0	0	0	0	0	0	0	0	2	0	1	3	0	2	8
From 18 to 30.	Female	Single	Saudi	North Region	University	Student	Less than (5000) riyals	49	152	21.2084	No	I don't have any chronic diseases	0	0	0	1	0	0	0	0	0	1	0	1	0	0	1	1	1	0	0	0	2	8
From 18 to 30.	Female	Single	Saudi	Eastern Region	University	Do not work	Less than (5000) riyals	48	161	18.5178	No	I don't have any chronic diseases	0	0	0	2	0	0	0	0	0	0	2	0	0	0	0	1	1	0	0	0	2	8
From 41 to 50.	Female	Married	Saudi	Central Region	Postgraduate	In the government sector	More than (10,000) riyals	63	165	23.1405	No	I don't have any chronic diseases	1	0	0	0	2	0	1	0	0	1	1	0	0	0	0	0	0	0	0	0	2	8
From 18 to 30.	Female	Single	Saudi	Western Region	University	Student	Less than (5000) riyals	72	160	28.125	No	I suffer from asthma	1	0	0	0	0	0	1	1	0	0	1	1	1	0	0	0	0	0	0	0	2	8
From 31 to 40.	Female	Single	Saudi	Western Region	University	Do not work	Less than (5000) riyals	60	155	24.974	No	I don't have any chronic diseases	1	0	0	0	1	0	0	0	0	0	1	0	0	0	2	1	0	0	0	0	2	8
From 18 to 30.	Male	Single	Saudi	Southern Region	University	In the private sector	Less than (5000) riyals	44	167	15.7768	ex smoker	I don't have any chronic diseases	0	0	0	0	1	0	0	0	0	0	0	0	0	0	2	1	1	1	0	0	2	8
From 31 to 40.	Female	Married	Saudi	Central Region	University	Do not work	(5000 - 10,000) riyals	74	170	25.6055	No	I don't have any chronic diseases	0	0	1	0	1	0	0	0	0	0	1	0	0	0	0	2	0	1	0	0	2	8
From 41 to 50.	Female	Married	Saudi	Western Region	High school /Diploma	Retired	More than (10,000) riyals	56	158	22.4323	No	I suffer from diabetes	1	0	0	0	2	0	0	0	0	0	2	0	0	0	0	0	0	1	0	0	2	8
From 18 to 30.	Female	Divorced	Saudi	Western Region	University	Student	Less than (5000) riyals	53	153	22.6409	No	I don't have any chronic diseases	1	0	0	1	0	0	1	0	0	0	0	0	0	1	0	0	1	0	2	1	1	9
From 41 to 50.	Male	Divorced	Saudi	Central Region	Postgraduate	In the private sector	More than (10,000) riyals	93	170	32.1799	Yes	I suffer from high blood pressure	1	0	0	1	0	0	0	0	0	0	1	0	0	0	0	1	1	0	2	1	1	9
From 18 to 30.	Female	Single	Saudi	North Region	University	Student	(5000 - 10,000) riyals	59	164	21.9363	No	I don't have any chronic diseases	1	0	0	2	1	0	0	0	0	1	1	0	0	0	0	0	0	0	1	1	1	9
From 31 to 40.	Female	Married	Saudi	Eastern Region	University	In the private sector	(5000 - 10,000) riyals	67	156	27.5312	No	I don't have any chronic diseases	1	1	0	0	0	0	0	2	0	0	0	0	0	0	0	0	1	1	1	1	1	9
From 18 to 30.	Female	Single	Saudi	Western Region	University	Student	Less than (5000) riyals	55	158	22.0317	No	I don't have any chronic diseases	0	0	0	0	1	1	0	0	0	0	0	1	0	0	0	1	1	1	1	1	1	9
From 31 to 40.	Male	Married	Saudi	Western Region	University	In the government sector	More than (10,000) riyals	73	165	26.8136	No	I don't have any chronic diseases	0	0	0	0	1	0	0	0	0	0	0	0	0	0	0	1	1	1	3	1	1	9
From 18 to 30.	Female	Married	Saudi	North Region	University	Student	More than (10,000) riyals	60	160	23.4375	No	I don't have any chronic diseases	1	0	0	0	0	1	0	0	0	0	1	1	1	0	1	0	1	0	0	1	1	9
From 31 to 40.	Female	Married	Saudi	Western Region	High school /Diploma	Do not work	Less than (5000) riyals	84	179	26.2164	No	I don't have any chronic diseases	0	0	0	0	1	0	1	0	0	0	0	1	1	0	1	2	0	0	0	1	1	9
From 18 to 30.	Male	Single	Saudi	Western Region	University	Student	(5000 - 10,000) riyals	57	170	19.7232	No	I don't have any chronic diseases	1	0	1	0	1	1	1	0	0	1	1	0	0	0	0	0	0	0	0	1	1	9
From 18 to 30.	Female	Single	Saudi	Southern Region	High school /Diploma	In the private sector	(5000 - 10,000) riyals	105	155	43.7045	No	I don't have any chronic diseases	0	1	2	0	1	2	1	0	0	0	0	0	0	0	0	0	0	0	0	1	1	9
From 18 to 30.	Female	Single	Saudi	Western Region	University	Student	More than (10,000) riyals	51	159	20.1733	No	I don't have any chronic diseases	0	1	1	0	1	1	0	0	0	0	1	1	0	0	0	1	0	0	0	1	1	9
From 41 to 50.	Male	Married	Saudi	Western Region	Middle school	In the government sector	More than (10,000) riyals	110	175	35.9184	No	I don't have any chronic diseases	0	0	0	1	0	0	0	1	0	0	0	1	1	0	1	0	1	1	0	1	1	9
From 31 to 40.	Female	Married	Saudi	Western Region	University	In the government sector	(5000 - 10,000) riyals	90	150	40	No	I don't have any chronic diseases	0	0	0	0	0	0	0	0	0	0	1	1	1	1	1	0	1	1	0	1	1	9
From 31 to 40.	Male	Married	Saudi	Eastern Region	University	In the government sector	More than (10,000) riyals	76	174	25.1024	Yes	I don't have any chronic diseases	1	0	0	1	0	2	0	0	0	0	0	0	0	0	0	1	1	1	0	1	1	9
From 41 to 50.	Female	Married	Saudi	Western Region	High school /Diploma	Do not work	Less than (5000) riyals	53	154	22.3478	Yes	I don't have any chronic diseases	0	0	0	1	1	1	0	0	0	0	1	1	1	0	0	0	0	1	0	1	1	9
From 18 to 30.	Male	Single	Saudi	Southern Region	University	Student	Less than (5000) riyals	84	172	28.3937	ex smoker	I don't have any chronic diseases	1	0	0	0	1	1	0	0	0	0	0	0	0	1	0	0	1	1	2	0	1	9
From 18 to 30.	Male	Single	Saudi	Western Region	University	In the private sector	(5000 - 10,000) riyals	105	184	31.0137	Yes	I don't have any chronic diseases	0	2	0	0	0	0	0	0	0	0	0	0	1	0	1	1	0	0	3	0	1	9
From 41 to 50.	Female	Married	Saudi	Southern Region	University	In the government sector	More than (10,000) riyals	73	167	26.1752	No	I don't have any chronic diseases	0	1	0	1	0	0	0	1	0	0	0	1	0	0	0	0	0	1	3	0	1	9
From 51 to 60.	Female	Married	Saudi	Western Region	University	Retired	(5000 - 10,000) riyals	55	154	23.1911	No	I don't have any chronic diseases	0	0	0	0	0	0	0	0	1	3	0	1	0	0	0	2	1	0	0	0	1	9
From 18 to 30.	Female	Single	Saudi	Central Region	High school /Diploma	Student	More than (10,000) riyals	59	150	26.2222	No	I don't have any chronic diseases	1	0	0	0	0	0	1	1	0	0	1	1	1	1	0	0	1	0	0	0	1	9
From 18 to 30.	Male	Single	Saudi	Southern Region	High school /Diploma	Student	(5000 - 10,000) riyals	65	176	20.984	No	I don't have any chronic diseases	1	0	0	1	1	0	0	0	0	0	0	1	1	0	1	2	0	0	0	0	1	9
From 18 to 30.	Male	Single	Saudi	Central Region	University	In the government sector	More than (10,000) riyals	77	165	28.2828	No	I don't have any chronic diseases	0	0	0	0	2	0	0	0	0	3	0	2	0	1	0	0	0	0	0	0	1	9
From 41 to 50.	Male	Married	Saudi	Central Region	University	In the government sector	More than (10,000) riyals	88	167	31.5537	No	I suffer from diabetes	1	0	0	1	1	0	0	0	0	1	0	1	0	1	1	1	0	0	0	0	1	9
From 18 to 30.	Female	Single	Saudi	Western Region	University	In the private sector	(5000 - 10,000) riyals	54	151	23.6832	No	I don't have any chronic diseases	0	0	0	1	1	0	0	1	0	3	0	1	0	0	0	1	0	0	0	0	1	9
From 31 to 40.	Female	Married	Saudi	Eastern Region	High school /Diploma	Do not work	(5000 - 10,000) riyals	87	151	38.1562	No	I don't have any chronic diseases	0	2	0	1	0	0	1	1	0	0	0	1	0	1	0	1	0	0	0	0	1	9
From 18 to 30.	Male	Single	Saudi	North Region	University	Student	More than (10,000) riyals	92	168	32.5964	Yes	I don't have any chronic diseases	1	0	0	1	0	0	0	0	0	0	2	1	1	0	0	0	1	1	0	0	1	9
From 18 to 30.	Male	Single	Saudi	Central Region	University	Student	More than (10,000) riyals	83	174	27.4145	No	I don't have any chronic diseases	2	0	0	0	0	0	1	1	0	0	0	0	0	1	0	0	1	0	0	0	3	9
From 18 to 30.	Female	Single	Saudi	Western Region	University	Student	Less than (5000) riyals	37	154	15.6013	No	I don't have any chronic diseases	0	2	0	0	0	0	0	0	0	0	0	0	2	0	0	2	0	0	0	0	3	9
From 31 to 40.	Female	Married	Saudi	North Region	Postgraduate	Do not work	Less than (5000) riyals	65	163	24.4646	No	I don't have any chronic diseases	1	1	0	1	0	0	0	0	0	0	1	0	0	0	0	1	0	2	0	2	0	9
From 18 to 30.	Male	Single	Saudi	Central Region	University	Student	(5000 - 10,000) riyals	49	160	19.1406	No	I don't have any chronic diseases	1	0	0	0	1	2	0	0	0	0	0	2	0	0	0	0	1	0	0	2	0	9
From 41 to 50.	Female	Married	Saudi	Central Region	University	In the government sector	More than (10,000) riyals	94	165	34.5271	No	I don't have any chronic diseases	0	2	0	0	2	1	0	0	0	0	0	0	0	0	0	1	1	0	0	2	0	9
From 31 to 40.	Female	Single	Saudi	North Region	University	Do not work	Less than (5000) riyals	85	160	33.2031	No	I don't have any chronic diseases	0	0	0	0	0	0	0	1	0	0	0	1	0	1	2	1	1	0	0	2	0	9
From 31 to 40.	Female	Married	Saudi	Western Region	University	Do not work	More than (10,000) riyals	63	160	24.6094	No	I don't have any chronic diseases	0	0	0	0	1	2	0	0	0	0	1	0	0	0	0	3	0	0	0	2	0	9
From 18 to 30.	Male	Single	Saudi	Southern Region	Postgraduate	In the private sector	(5000 - 10,000) riyals	111	181	33.8817	No	I don't have any chronic diseases	0	0	0	1	0	1	0	1	1	0	0	1	0	2	0	0	0	0	0	2	0	9
From 18 to 30.	Male	Married	Saudi	Eastern Region	High school /Diploma	In the private sector	More than (10,000) riyals	95	175	31.0204	No	I don't have any chronic diseases	1	0	0	0	1	0	1	0	0	0	0	3	0	0	0	0	0	0	0	3	0	9
From 41 to 50.	Female	Married	Saudi	Western Region	High school /Diploma	In the government sector	More than (10,000) riyals	63	157	25.5588	No	I don't have any chronic diseases	0	0	0	0	0	0	0	0	0	3	0	0	0	0	0	1	0	2	2	1	0	9
From 18 to 30.	Female	Single	Saudi	Western Region	University	Student	More than (10,000) riyals	50	160	19.5312	No	I don't have any chronic diseases	0	1	1	0	0	1	1	0	0	1	0	0	0	0	0	1	1	0	1	1	0	9
From 18 to 30.	Female	Married	Saudi	Central Region	High school /Diploma	Do not work	(5000 - 10,000) riyals	53	153	22.6409	No	I don't have any chronic diseases	1	0	0	0	0	0	1	0	0	3	0	1	1	0	0	0	0	0	1	1	0	9
From 18 to 30.	Female	Single	Saudi	Southern Region	University	Student	(5000 - 10,000) riyals	52	149	23.4224	No	I don't have any chronic diseases	0	0	0	0	1	0	1	1	0	0	0	1	0	0	1	0	1	1	1	1	0	9
From 18 to 30.	Female	Single	Saudi	Southern Region	University	Student	More than (10,000) riyals	48	150	21.3333	No	I don't have any chronic diseases	1	0	1	0	1	0	0	0	0	0	1	1	0	0	0	0	1	1	1	1	0	9
From 41 to 50.	Female	Single	Saudi	Western Region	Middle school	In the private sector	Less than (5000) riyals	73	188	20.6541	No	I suffer from high blood pressure , I suffer from diabetes , I suffer from asthma , I suffer from cancer	0	0	0	1	0	1	0	0	0	0	0	1	0	0	1	1	1	1	1	1	0	9
From 18 to 30.	Female	Single	Saudi	Southern Region	University	Do not work	Less than (5000) riyals	46	146	21.58	No	I don't have any chronic diseases	1	0	0	0	0	0	2	0	0	3	0	0	0	0	0	0	0	1	1	1	0	9
From 41 to 50.	Female	Married	Saudi	Southern Region	High school /Diploma	In the private sector	(5000 - 10,000) riyals	78	168	27.6361	Yes	I don't have any chronic diseases	1	0	0	0	0	0	0	0	0	0	1	3	0	0	0	1	0	1	1	1	0	9
From 41 to 50.	Female	Married	Saudi	Western Region	High school /Diploma	In the private sector	Less than (5000) riyals	65	154	27.4077	No	I don't have any chronic diseases	1	0	0	0	0	0	0	0	1	1	0	0	0	0	0	1	0	1	3	1	0	9
From 18 to 30.	Female	Single	Saudi	Western Region	University	Student	(5000 - 10,000) riyals	67	155	27.8876	No	I don't have any chronic diseases	0	0	0	0	1	0	0	2	0	0	0	0	1	1	0	2	1	0	0	1	0	9
From 31 to 40.	Male	Married	Saudi	Central Region	Postgraduate	In the private sector	More than (10,000) riyals	75	173	25.0593	No	I don't have any chronic diseases	1	0	0	1	0	0	1	0	0	0	1	1	1	0	1	0	1	0	0	1	0	9
From 18 to 30.	Female	Single	Saudi	Southern Region	University	Student	(5000 - 10,000) riyals	37	154	15.6013	No	I don't have any chronic diseases	0	1	1	0	0	0	1	1	0	3	0	0	0	0	0	0	1	0	0	1	0	9
From 31 to 40.	Female	Married	Saudi	Eastern Region	Postgraduate	In the private sector	More than (10,000) riyals	55	160	21.4844	Yes	I don't have any chronic diseases	1	0	0	3	1	0	0	0	0	0	0	1	1	0	0	0	1	0	0	1	0	9
From 41 to 50.	Male	Married	Saudi	Western Region	Postgraduate	In the government sector	More than (10,000) riyals	65	165	23.8751	No	I don't have any chronic diseases	0	0	0	0	1	0	0	1	0	0	0	1	1	1	2	0	1	0	0	1	0	9
From 18 to 30.	Male	Married	Saudi	Western Region	High school /Diploma	In the government sector	(5000 - 10,000) riyals	92	174	30.3871	Yes	I don't have any chronic diseases	0	0	0	1	0	0	0	0	0	0	0	1	1	2	1	1	1	0	0	1	0	9
From 18 to 30.	Female	Married	Saudi	Western Region	High school /Diploma	Do not work	(5000 - 10,000) riyals	53	166	19.2336	No	I don't have any chronic diseases	0	0	0	0	1	0	0	2	0	1	0	0	1	0	1	1	1	0	0	1	0	9
From 18 to 30.	Female	Single	Saudi	Central Region	High school /Diploma	Student	More than (10,000) riyals	52	159	20.5688	No	I don't have any chronic diseases	0	0	1	1	0	0	0	2	0	0	1	0	1	0	0	1	1	0	0	1	0	9
From 18 to 30.	Female	Married	Saudi	Western Region	University	Student	Less than (5000) riyals	90	159	35.5999	No	I don't have any chronic diseases	0	1	0	1	1	0	1	1	0	0	0	0	0	1	0	1	1	0	0	1	0	9
From 18 to 30.	Male	Single	Saudi	Western Region	University	In the private sector	Less than (5000) riyals	80	172	27.0416	No	I don't have any chronic diseases	1	0	0	1	0	0	1	0	0	0	0	1	1	1	0	1	1	0	0	1	0	9
From 18 to 30.	Male	Single	Saudi	Southern Region	University	In the private sector	Less than (5000) riyals	75	169	26.2596	No	I suffer from kidney disease	0	2	0	0	0	1	0	3	0	0	0	0	0	0	0	2	0	0	0	1	0	9
From 51 to 60.	Female	Married	Saudi	Central Region	University	Retired	More than (10,000) riyals	69	167	24.7409	No	I don't have any chronic diseases	1	0	0	0	1	1	0	1	0	3	0	1	0	0	0	0	0	0	0	1	0	9
From 31 to 40.	Female	Married	Saudi	Eastern Region	University	In the private sector	(5000 - 10,000) riyals	76	156	31.2295	No	I don't have any chronic diseases	0	0	2	2	0	1	0	2	0	1	0	0	0	0	0	0	0	0	0	1	0	9
From 18 to 30.	Female	Single	Saudi	Western Region	High school /Diploma	Student	More than (10,000) riyals	42	152	18.1787	No	I don't have any chronic diseases	0	0	1	0	1	1	0	1	0	3	0	0	1	0	0	0	0	0	0	1	0	9
From 18 to 30.	Male	Single	Saudi	Southern Region	High school /Diploma	In the private sector	Less than (5000) riyals	77	169	26.9598	Yes	I don't have any chronic diseases	0	2	0	2	0	1	0	0	0	0	2	0	0	0	0	1	0	0	0	1	0	9
From 31 to 40.	Female	Married	Saudi	Central Region	Postgraduate	Do not work	More than (10,000) riyals	50	160	19.5312	No	I don't have any chronic diseases	1	2	0	1	0	0	0	0	0	0	0	1	0	0	1	0	1	1	0	1	0	9
From 41 to 50.	Female	Married	Saudi	Western Region	High school /Diploma	In the government sector	More than (10,000) riyals	107	165	39.3021	No	I suffer from diabetes	1	0	2	0	1	0	0	0	0	1	0	0	0	0	1	0	1	1	0	1	0	9
From 18 to 30.	Female	Single	Saudi	Southern Region	University	Student	(5000 - 10,000) riyals	38	154	16.0229	No	I don't have any chronic diseases	1	0	0	1	0	1	0	0	0	0	0	1	0	1	1	0	1	1	0	1	0	9
From 41 to 50.	Male	Married	Saudi	Western Region	University	In the government sector	More than (10,000) riyals	80	176	25.8264	No	I don't have any chronic diseases	0	0	1	2	1	0	1	0	0	0	0	1	0	0	0	0	1	1	0	1	0	9
From 18 to 30.	Female	Married	Saudi	Central Region	University	Do not work	(5000 - 10,000) riyals	50	154	21.0828	No	I don't have any chronic diseases	0	0	0	1	1	1	1	1	0	0	0	0	1	0	1	0	0	1	0	1	0	9
From 18 to 30.	Female	Single	Saudi	Western Region	University	Student	Less than (5000) riyals	59	160	23.0469	No	I suffer from asthma	1	1	0	0	1	1	1	0	1	0	1	0	0	0	0	0	0	1	0	1	0	9
From 18 to 30.	Female	Single	Saudi	Southern Region	University	Student	(5000 - 10,000) riyals	49	159	19.3821	No	I don't have any chronic diseases	0	0	0	0	0	0	0	1	0	1	2	1	0	0	1	0	1	0	2	0	0	9
From 18 to 30.	Female	Single	Saudi	Western Region	High school /Diploma	Student	(5000 - 10,000) riyals	45	155	18.7305	No	I don't have any chronic diseases	0	0	0	0	0	0	0	0	0	3	1	1	1	0	0	0	1	0	2	0	0	9
From 51 to 60.	Male	Married	Saudi	Western Region	University	Retired	More than (10,000) riyals	79	175	25.7959	No	I suffer from high cholesterol	0	0	1	0	0	0	1	1	0	0	1	1	1	0	1	0	0	0	2	0	0	9
From 18 to 30.	Female	Divorced	Saudi	Western Region	University	Student	Less than (5000) riyals	58	156	23.833	No	I don't have any chronic diseases	0	0	0	0	0	0	0	1	0	0	0	1	1	0	1	1	1	1	2	0	0	9
From 41 to 50.	Female	Married	Saudi	Western Region	University	Do not work	More than (10,000) riyals	61	158	24.4352	No	I don't have any chronic diseases	0	0	0	0	0	0	0	0	0	0	0	1	0	1	1	1	2	1	2	0	0	9
From 51 to 60.	Male	Married	Saudi	Southern Region	University	In the government sector	More than (10,000) riyals	50	155	20.8117	No	I don't have any chronic diseases	0	0	0	0	0	2	0	0	0	3	0	1	0	0	0	0	0	1	2	0	0	9
From 18 to 30.	Male	Single	Saudi	Central Region	University	Do not work	(5000 - 10,000) riyals	90	170	31.1419	Yes	I don't have any chronic diseases	1	0	0	0	0	1	0	0	0	0	2	2	0	0	0	1	1	0	1	0	0	9
From 41 to 50.	Male	Married	Saudi	Western Region	University	In the government sector	More than (10,000) riyals	72	169	25.2092	Yes	I suffer from diabetes	0	0	0	0	0	0	0	0	0	0	0	2	2	1	0	1	2	0	1	0	0	9
From 41 to 50.	Female	Single	Saudi	Eastern Region	High school /Diploma	Retired	(5000 - 10,000) riyals	22	144	10.6096	Yes	I don't have any chronic diseases	0	2	0	0	0	0	0	0	0	3	0	1	0	0	0	2	0	0	1	0	0	9
From 18 to 30.	Female	Single	Saudi	Western Region	University	Student	(5000 - 10,000) riyals	42	160	16.4062	No	I don't have any chronic diseases	1	0	0	0	1	0	0	0	0	3	0	1	1	0	1	0	0	0	1	0	0	9
From 18 to 30.	Female	Married	Saudi	Western Region	High school /Diploma	Do not work	More than (10,000) riyals	68	154	28.6726	Yes	I don't have any chronic diseases	1	3	0	2	0	0	0	0	0	0	0	2	0	0	0	0	0	0	1	0	0	9
From 18 to 30.	Female	Single	Saudi	Western Region	University	Student	(5000 - 10,000) riyals	91	168	32.2421	Yes	I don't have any chronic diseases	1	0	1	0	1	0	1	2	0	0	0	0	0	0	2	0	0	0	1	0	0	9
From 18 to 30.	Female	Single	Saudi	Western Region	University	Student	More than (10,000) riyals	62	160	24.2187	No	I don't have any chronic diseases	0	0	1	1	0	0	1	0	0	0	0	1	1	1	2	0	0	0	1	0	0	9
From 18 to 30.	Male	Single	Saudi	Central Region	University	Student	Less than (5000) riyals	65	169	22.7583	No	I don't have any chronic diseases	1	0	0	0	0	0	1	1	0	1	1	1	0	1	0	1	0	0	1	0	0	9
From 31 to 40.	Female	Married	Saudi	Southern Region	University	In the government sector	More than (10,000) riyals	55	160	21.4844	No	I don't have any chronic diseases	1	0	0	0	1	1	0	0	0	0	0	1	1	0	1	0	1	1	1	0	0	9
From 18 to 30.	Female	Single	Saudi	Central Region	University	Student	More than (10,000) riyals	50	155	20.8117	No	I don't have any chronic diseases	0	0	0	1	1	0	0	0	0	1	1	0	2	0	0	0	1	1	1	0	0	9
From 18 to 30.	Female	Married	Saudi	Central Region	University	In the government sector	More than (10,000) riyals	60	164	22.3081	No	I suffer from high blood pressure , I suffer from diabetes	0	3	0	0	1	0	0	0	0	0	0	1	0	0	0	0	2	1	1	0	0	9
From 18 to 30.	Female	Married	Saudi	Western Region	University	Student	More than (10,000) riyals	53	160	20.7031	No	I don't have any chronic diseases	1	2	0	0	1	0	0	0	0	3	0	0	0	0	0	0	0	1	1	0	0	9
From 18 to 30.	Female	Single	Saudi	Central Region	University	Student	Less than (5000) riyals	45	151	19.736	No	I don't have any chronic diseases	0	1	0	0	1	0	0	0	0	0	0	0	1	2	0	0	0	3	1	0	0	9
From 31 to 40.	Female	Married	Saudi	Central Region	University	In the government sector	More than (10,000) riyals	63	174	20.8086	No	I suffer from high blood pressure , I suffer from diabetes	1	0	0	1	0	0	0	0	0	0	0	2	0	0	1	0	1	0	3	0	0	9
From 18 to 30.	Female	Single	Saudi	Southern Region	University	In the private sector	(5000 - 10,000) riyals	55	166	19.9594	No	I don't have any chronic diseases	0	0	0	0	0	0	0	0	0	0	2	0	1	0	1	1	1	0	3	0	0	9
From 31 to 40.	Female	Widowed	Saudi	North Region	University	In the private sector	Less than (5000) riyals	87	165	31.9559	No	I don't have any chronic diseases	0	1	0	0	0	1	0	0	0	3	0	0	0	0	0	0	0	1	3	0	0	9
From 18 to 30.	Male	Single	Saudi	Western Region	University	Student	More than (10,000) riyals	50	180	15.4321	No	I don't have any chronic diseases	1	0	0	0	1	0	0	0	0	3	0	1	0	0	0	2	1	0	0	0	0	9
From 41 to 50.	Male	Married	Saudi	Western Region	University	In the government sector	(5000 - 10,000) riyals	82	175	26.7755	ex smoker	I don't have any chronic diseases	1	0	0	0	1	0	0	1	0	0	1	2	0	0	0	2	1	0	0	0	0	9
From 51 to 60.	Male	Married	Saudi	Eastern Region	University	In the private sector	More than (10,000) riyals	111	181	33.8817	No	I suffer from high blood pressure , I suffer from high cholesterol	1	0	1	0	0	0	0	0	0	0	1	1	2	0	0	2	1	0	0	0	0	9
From 18 to 30.	Male	Single	Saudi	Central Region	University	Student	(5000 - 10,000) riyals	85	179	26.5285	No	I don't have any chronic diseases	1	0	0	1	1	0	0	0	0	0	2	2	0	0	1	0	1	0	0	0	0	9
From 18 to 30.	Male	Married	Saudi	North Region	University	In the private sector	(5000 - 10,000) riyals	68	176	21.9525	Yes	I don't have any chronic diseases	1	0	1	1	1	0	1	2	0	0	0	0	0	0	1	0	1	0	0	0	0	9
From 31 to 40.	Male	Married	Saudi	Central Region	University	In the government sector	More than (10,000) riyals	75	163	28.2284	Yes	I don't have any chronic diseases	1	0	1	0	1	0	0	0	0	3	0	0	1	0	1	0	1	0	0	0	0	9
From 18 to 30.	Female	Single	Saudi	Western Region	University	Student	More than (10,000) riyals	43	155	17.898	No	I don't have any chronic diseases	0	0	1	1	1	0	1	2	0	0	1	1	0	0	0	0	1	0	0	0	0	9
From 51 to 60.	Female	Divorced	Saudi	Western Region	Middle school	Do not work	Less than (5000) riyals	62	150	27.5556	No	I don't have any chronic diseases	1	0	0	2	1	0	0	0	0	3	0	1	0	0	0	0	1	0	0	0	0	9
From 31 to 40.	Female	Married	Saudi	Western Region	University	In the government sector	(5000 - 10,000) riyals	58	160	22.6562	Yes	I don't have any chronic diseases	0	3	1	0	2	0	0	0	0	0	1	0	1	0	0	0	1	0	0	0	0	9
From 18 to 30.	Female	Single	Saudi	Western Region	High school /Diploma	Student	More than (10,000) riyals	42	166	15.2417	ex smoker	I don't have any chronic diseases	0	0	0	1	1	0	1	1	0	0	1	1	1	1	0	0	1	0	0	0	0	9
From 18 to 30.	Male	Married	Saudi	Southern Region	University	In the private sector	(5000 - 10,000) riyals	93	165	34.1598	No	I don't have any chronic diseases	0	1	0	0	0	0	0	0	0	1	2	0	0	2	2	0	1	0	0	0	0	9
From 31 to 40.	Female	Married	Saudi	Western Region	High school /Diploma	Do not work	(5000 - 10,000) riyals	65	149	29.278	Yes	I don't have any chronic diseases	2	0	0	0	1	0	0	0	0	1	0	0	0	2	2	0	1	0	0	0	0	9
From 18 to 30.	Male	Single	Saudi	Southern Region	High school /Diploma	Do not work	Less than (5000) riyals	70	171	23.939	No	I don't have any chronic diseases	1	0	0	0	1	0	1	0	0	0	1	1	1	0	2	0	1	0	0	0	0	9
From 31 to 40.	Male	Married	Saudi	Western Region	University	In the government sector	More than (10,000) riyals	100	169	35.0128	Yes	I don't have any chronic diseases	1	0	0	1	1	0	0	0	0	1	1	1	0	0	1	1	1	0	0	0	0	9
From 31 to 40.	Male	Divorced	Saudi	Southern Region	University	In the government sector	More than (10,000) riyals	51	170	17.6471	Yes	I suffer from asthma	0	0	0	1	0	0	0	1	0	1	1	1	0	1	1	1	1	0	0	0	0	9
From 31 to 40.	Male	Married	Saudi	Western Region	Postgraduate	Do not work	Less than (5000) riyals	84	175	27.4286	Yes	I don't have any chronic diseases	2	0	1	0	0	2	0	0	0	1	0	1	0	0	0	1	1	0	0	0	0	9
From 18 to 30.	Female	Single	Saudi	Central Region	University	Student	(5000 - 10,000) riyals	60	166	21.7738	Yes	I don't have any chronic diseases	0	0	0	0	0	0	0	1	0	3	0	3	0	0	0	1	1	0	0	0	0	9
From 41 to 50.	Male	Married	Saudi	Western Region	University	In the government sector	More than (10,000) riyals	75	160	29.2969	Yes	I suffer from high blood pressure , I suffer from diabetes	0	0	0	0	0	2	0	3	0	0	2	0	0	0	0	0	2	0	0	0	0	9
From 18 to 30.	Female	Married	Saudi	Central Region	Postgraduate	In the government sector	Less than (5000) riyals	155	159	61.3109	No	I don't have any chronic diseases	0	0	0	0	1	0	0	3	0	0	0	1	1	0	0	1	2	0	0	0	0	9
From 51 to 60.	Female	Widowed	Saudi	Western Region	University	Retired	More than (10,000) riyals	86	167	30.8365	No	I suffer from high cholesterol	1	3	0	0	1	0	0	0	0	0	0	0	0	0	1	3	0	0	0	0	0	9
From 18 to 30.	Female	Single	Saudi	Western Region	University	Student	Less than (5000) riyals	123	175	40.1633	No	I don't have any chronic diseases	0	1	0	0	0	1	1	0	0	0	0	2	0	3	1	0	0	0	0	0	0	9
From 31 to 40.	Female	Divorced	Saudi	Western Region	High school /Diploma	In the private sector	Less than (5000) riyals	63	166	22.8625	Yes	I suffer from high cholesterol , I suffer from asthma	1	0	1	1	1	0	1	1	0	0	1	1	0	0	1	0	0	0	0	0	0	9
From 18 to 30.	Male	Married	Saudi	Eastern Region	High school /Diploma	In the private sector	More than (10,000) riyals	95	172	32.112	Yes	I don't have any chronic diseases	0	0	1	0	1	0	1	1	0	1	1	2	0	0	1	0	0	0	0	0	0	9
From 18 to 30.	Female	Single	Saudi	Western Region	Postgraduate	In the government sector	More than (10,000) riyals	49	165	17.9982	No	I don't have any chronic diseases	0	0	0	1	1	0	0	0	0	0	2	1	2	1	1	0	0	0	0	0	0	9
From 41 to 50.	Female	Married	Saudi	Western Region	Postgraduate	In the government sector	More than (10,000) riyals	100	157	40.5696	No	I suffer from high blood pressure , I suffer from diabetes	0	2	0	0	2	0	0	0	0	3	0	2	0	0	0	0	0	0	0	0	0	9
From 18 to 30.	Female	Single	Saudi	Western Region	University	Student	(5000 - 10,000) riyals	41	152	17.7458	No	I don't have any chronic diseases	0	0	2	2	1	2	0	2	0	0	0	0	0	0	0	0	0	0	0	0	0	9
From 31 to 40.	Male	Married	Saudi	Central Region	High school /Diploma	In the government sector	More than (10,000) riyals	83	174	27.4145	No	I don't have any chronic diseases	1	0	1	1	2	3	1	0	0	0	0	0	0	0	0	0	0	0	0	0	0	9
From 51 to 60.	Female	Married	Saudi	Eastern Region	High school /Diploma	In the government sector	More than (10,000) riyals	71	158	28.441	No	I suffer from high cholesterol	1	1	1	1	0	0	1	0	0	0	2	1	1	0	0	0	0	0	0	0	0	9
From 18 to 30.	Female	Married	Saudi	Central Region	University	In the government sector	More than (10,000) riyals	55	160	21.4844	No	I suffer from asthma	0	1	2	1	1	1	0	0	0	1	0	1	1	0	0	0	0	0	0	0	0	9
From 18 to 30.	Female	Single	Saudi	Western Region	University	In the private sector	More than (10,000) riyals	68	159	26.8977	No	I don't have any chronic diseases	1	0	0	1	1	0	0	0	0	3	1	1	0	1	0	0	0	0	0	0	0	9
From 18 to 30.	Female	Single	Saudi	Western Region	University	Student	Less than (5000) riyals	56	154	23.6128	No	I don't have any chronic diseases	1	0	0	0	1	1	1	1	0	0	0	1	1	0	2	0	0	0	0	0	0	9
From 41 to 50.	Female	Divorced	Saudi	Central Region	University	In the private sector	(5000 - 10,000) riyals	68	155	28.3039	No	I don't have any chronic diseases	0	2	0	0	1	0	0	0	0	0	1	1	2	0	1	1	0	0	0	0	0	9
From 31 to 40.	Female	Divorced	Saudi	Western Region	University	In the government sector	(5000 - 10,000) riyals	75	156	30.8185	No	I don't have any chronic diseases	0	0	0	1	0	0	1	1	0	0	1	1	1	1	1	1	0	0	0	0	0	9
From 18 to 30.	Female	Single	Saudi	North Region	University	Student	More than (10,000) riyals	54	160	21.0937	No	I suffer from high blood pressure , I suffer from diabetes , I suffer from high cholesterol	0	0	1	0	1	1	0	0	0	0	0	2	1	0	1	0	1	1	0	0	0	9
From 18 to 30.	Female	Single	Saudi	Western Region	University	Student	Less than (5000) riyals	65	156	26.7094	No	I don't have any chronic diseases	0	0	0	0	1	1	0	3	0	0	0	0	2	0	0	0	1	1	0	0	0	9
From 51 to 60.	Female	Married	Saudi	Central Region	University	In the government sector	More than (10,000) riyals	68	164	25.2826	No	I suffer from diabetes	0	0	1	0	3	0	0	0	0	0	0	1	0	0	1	1	1	1	0	0	0	9
From 41 to 50.	Male	Married	Saudi	Central Region	University	In the government sector	More than (10,000) riyals	103	170	35.6401	Yes	I suffer from diabetes	0	1	0	0	2	0	0	0	0	1	0	2	0	0	0	1	1	1	0	0	0	9
From 31 to 40.	Female	Married	Saudi	Western Region	University	Do not work	More than (10,000) riyals	80	160	31.25	Yes	I don't have any chronic diseases	1	0	0	0	0	0	1	1	0	0	1	2	1	0	0	1	0	1	0	0	0	9
From 31 to 40.	Male	Married	Saudi	Western Region	University	In the government sector	More than (10,000) riyals	83	168	29.4076	ex smoker	I don't have any chronic diseases	0	0	0	0	1	0	0	0	0	0	0	0	2	0	0	2	0	0	0	2	2	9
From 41 to 50.	Female	Married	Saudi	Western Region	University	Retired	More than (10,000) riyals	63	154	26.5643	No	I don't have any chronic diseases	0	1	0	0	1	0	0	1	0	0	0	0	0	0	0	0	0	1	2	1	2	9
From 51 to 60.	Male	Married	Saudi	Western Region	University	In the government sector	More than (10,000) riyals	87	160	33.9844	No	I suffer from high blood pressure	1	0	0	0	0	0	0	0	0	0	0	0	0	0	1	2	1	0	1	1	2	9
From 18 to 30.	Female	Single	Saudi	Western Region	Middle school	Student	Less than (5000) riyals	52	169	18.2066	No	I don't have any chronic diseases	0	0	0	0	1	0	0	0	0	1	1	0	0	0	0	2	1	0	0	1	2	9
From 18 to 30.	Female	Single	Saudi	Western Region	High school /Diploma	Student	(5000 - 10,000) riyals	40	152	17.313	No	I don't have any chronic diseases	0	0	1	0	1	1	0	0	0	0	0	0	1	1	0	0	1	0	0	1	2	9
From 18 to 30.	Female	Single	Saudi	Western Region	University	Student	Less than (5000) riyals	98	160	38.2812	No	I suffer from asthma	0	0	0	0	1	0	0	1	0	0	0	0	0	0	1	1	1	1	0	1	2	9
From 18 to 30.	Male	Single	Saudi	Southern Region	University	Student	Less than (5000) riyals	80	171	27.3588	No	I don't have any chronic diseases	1	0	0	0	0	3	0	0	0	0	0	0	0	0	0	0	0	1	2	0	2	9
From 31 to 40.	Male	Married	Saudi	Central Region	High school /Diploma	In the government sector	(5000 - 10,000) riyals	75	180	23.1481	No	I don't have any chronic diseases	0	0	0	0	1	0	0	1	0	1	0	1	1	0	0	0	1	0	1	0	2	9
From 31 to 40.	Female	Married	Saudi	Central Region	University	Do not work	Less than (5000) riyals	62	153	26.4855	No	I don't have any chronic diseases	0	0	0	0	0	0	0	0	0	0	0	0	0	0	1	3	2	0	1	0	2	9
From 18 to 30.	Female	Single	Saudi	Western Region	University	In the private sector	Less than (5000) riyals	40	157	16.2278	No	I don't have any chronic diseases	0	0	0	0	0	0	0	1	0	1	0	1	1	0	1	0	0	1	1	0	2	9
From 18 to 30.	Female	Single	Saudi	Western Region	University	Student	Less than (5000) riyals	80	161	30.863	Yes	I suffer from asthma , I suffer from cardiovascular disease	1	0	0	1	0	0	0	0	0	0	1	1	0	0	0	1	0	1	1	0	2	9
From 41 to 50.	Male	Married	Saudi	North Region	University	In the government sector	More than (10,000) riyals	84	176	27.1178	No	I don't have any chronic diseases	1	0	0	1	1	1	1	0	0	0	0	0	0	0	1	0	1	0	0	0	2	9
From 51 to 60.	Male	Married	Saudi	Western Region	University	In the government sector	More than (10,000) riyals	80	165	29.3848	No	I suffer from high blood pressure	1	0	0	0	0	0	0	1	0	0	1	1	1	0	1	0	1	0	0	0	2	9
From 18 to 30.	Male	Single	Saudi	Eastern Region	University	Student	More than (10,000) riyals	65	180	20.0617	No	I don't have any chronic diseases	1	1	0	1	0	1	1	0	0	1	0	0	0	0	1	0	0	0	0	0	2	9
From 18 to 30.	Male	Single	Saudi	Southern Region	University	Do not work	Less than (5000) riyals	80	170	27.6817	No	I don't have any chronic diseases	1	0	0	1	0	0	1	0	0	1	3	0	0	0	0	0	0	0	0	0	2	9
From 31 to 40.	Female	Married	Saudi	Western Region	University	In the government sector	More than (10,000) riyals	60	154	25.2994	No	I don't have any chronic diseases	0	3	0	0	0	1	0	0	0	0	0	0	3	0	0	0	0	0	0	0	2	9
From 51 to 60.	Male	Married	Saudi	Western Region	University	In the government sector	More than (10,000) riyals	87	153	37.1652	No	I suffer from diabetes	0	2	0	0	2	0	0	0	0	0	0	1	0	0	2	0	0	0	0	0	2	9
From 18 to 30.	Female	Single	Saudi	Western Region	University	Student	Less than (5000) riyals	65	160	25.3906	No	I don't have any chronic diseases	0	0	0	0	1	0	1	1	0	0	0	0	0	3	0	1	0	0	0	0	2	9
From 31 to 40.	Female	Married	Saudi	Western Region	University	In the government sector	(5000 - 10,000) riyals	54	154	22.7694	No	I don't have any chronic diseases	1	0	0	1	0	0	1	1	0	0	0	2	0	0	0	1	0	0	0	0	2	9
From 18 to 30.	Male	Single	Saudi	Central Region	University	Student	Less than (5000) riyals	66	183	19.708	Yes	I don't have any chronic diseases	0	0	0	0	0	0	0	2	0	0	0	0	0	0	0	2	0	3	0	0	2	9
From 18 to 30.	Male	Married	Saudi	Southern Region	University	In the private sector	(5000 - 10,000) riyals	46	158	18.4265	Yes	I don't have any chronic diseases	1	1	0	0	0	1	0	0	0	0	1	1	0	1	0	0	0	0	2	1	1	10
From 18 to 30.	Female	Single	Saudi	Western Region	University	Do not work	Less than (5000) riyals	88	163	33.1213	No	I don't have any chronic diseases	0	0	0	1	0	0	0	0	0	1	0	1	0	2	0	1	0	0	2	1	1	10
From 18 to 30.	Female	Single	Saudi	Western Region	University	Student	(5000 - 10,000) riyals	46	163	17.3134	No	I don't have any chronic diseases	0	0	0	0	0	2	0	0	0	0	0	2	0	0	0	0	1	1	2	1	1	10
From 31 to 40.	Female	Married	Saudi	Southern Region	University	Student	Less than (5000) riyals	70	166	25.4028	No	I suffer from diabetes	0	2	0	0	0	0	0	0	0	0	1	1	0	0	1	1	1	0	1	1	1	10
From 31 to 40.	Female	Married	Saudi	Southern Region	University	In the government sector	(5000 - 10,000) riyals	70	170	24.2215	No	I don't have any chronic diseases	1	0	0	0	1	0	0	1	0	0	0	1	1	0	0	1	1	0	1	1	1	10
From 18 to 30.	Male	Married	Saudi	Western Region	High school /Diploma	In the government sector	(5000 - 10,000) riyals	60	169	21.0077	Yes	I don't have any chronic diseases	0	0	1	1	1	1	0	1	0	0	0	1	0	1	0	0	0	0	1	1	1	10
From 31 to 40.	Female	Married	Saudi	Eastern Region	University	In the government sector	(5000 - 10,000) riyals	70	160	27.3437	No	I don't have any chronic diseases	1	0	0	1	0	0	0	0	0	0	0	1	0	0	0	2	1	1	1	1	1	10
From 31 to 40.	Female	Married	Saudi	Western Region	University	Do not work	More than (10,000) riyals	60	160	23.4375	No	I don't have any chronic diseases	0	0	0	0	0	0	0	0	0	3	0	0	0	0	2	1	0	1	1	1	1	10
[truncated: 2,693 more rows]
